# Supplementary material for: Integrated group antenatal and pediatric care in Haiti: A comprehensive care accompaniment model
Source: PLoS One. 2024 Jul 12;19(7):e0300908. doi: 10.1371/journal.pone.0300908 (PMC11244772; doi:10.1371/journal.pone.0300908)
Supplement: S1 File — (XLS) [file pone.0300908.s001.xls]

## Sheet: ALL
id	age	wt_kg	fp_type	fp_days	pp_visit_days	pp_visit_yn	j9_yn	del_type	pes_yn	pph_yn	abrupt_yn	std__yn	cpn_numb	mm_yn	nn_apgar	nn_wt_g	nn_lbw_yn	nn_mort_yn	nn_mort_days	null_mult_gde	nn_gestage	nn_nicu_yn
A0001	39					2	2	1	2	2	2	2	5	2	3	3500	2	2		2	40	2
A0002	32		2	58.4974		2	2	1	2	2	2	2	6	2	3	3170	2	2		2	38	2
A0003	38					2	2	1	2	2	2	2	3	2	3	3270	2	2		2	38	2
A0006	34					2	2	2	2	2	2	2	2	2	3	3880	2	2		2	41	2
A0009	32					2	2	1	2	2	2	2	4	2	3	3030	2	2		2	32	2
A0011	20					2	2	1	1	2	2	1	2	2	3	1720	1	2		1	36	2
A0013	33					2	2	1	2	2	2	2	6	2	3	3250	2	2		2	40	2
A0015	36					2	2	2	1	2	2	2	4	2	2	3860	2	2		2	40	2
A0020	21					2	2	1	2	2	2	2	4	2	3	3000	2	2		1	38	2
A0023	20					2	2	1	2	2	2	2	2	2	3	2360	1	2		1	36	2
A0025	35					2	2	1	2	2	2	2	2	2	3	3500	2	2		2	31	2
A0029	22					2	2	1	2	2	2	2	3	2	3	2900	2	2		1	34	2
A0030	35					2	2	2	2	2	2	2	7	2	3	3280	2	2		2	39	2
A0032	38				9.55957	1	2	1	1	2	2	2	2	2	3	2770	2	2		2	35	2
A0033	33					2	2	1	2	2	2	2	7	2	3	2980	2	2		3	37	2
A0038	23					2	2	1	2	2	2	2	5	2	3	2980	2	2		1	40	2
A0045	41				7.47372	1	2	1	2	2	2	2	6	2	3	3460	2	2			38	2
A0047	22					2	2	1	2	2	2	2	5	2	3	3050	2	2		1	42	2
A0053	25					2	2	1	2	2	2	2	2	2	3	2720	2	2		2	37	2
A0056	27					2	2	2	2	2	2	2	2	2	3	2850	2	2		2	38	2
A0059	29					2	2	1	2	2	2	2	4	2	2	3280	2	2			39	2
A0062	33					2	2	1	2	2	2	2	3	2	3	2360	1	2		2	38	2
A0066	20					2	2	1	2	2	2	1	2	2	3	2740	2	2		1	38	1
A0068	42					2	2	1	2	2	2	2	2	2	2	2780	2	2		2	40	2
A0069	27					2	2	1	2	2	2	2	4	2	2	3120	2	2		2	39	2
A0070	30					2	2	1	2	2	2	2	2	2	3	3300	2	2		2	37	2
A0074	22					2	2	1	2	2	2	2	2	2	3	2800	2	2		2	36	2
A0076	39					2	2	1	2	2	2	2	2	2	3	3730	2	2		2	40	2
A0083	26					2	2	1	1	2	2	2	3	2	3	3580	2	2		1	39
A0084	33					2	2	1	2	2	2	2	4	2	3	3220	2	2		2	39
A0087	19					2	2	2	2	2	2	2	7	2	3	2550	2	2		1	40	2
A0088	24					2	2	1	1	2	2	2	6	2	2	2430	1	2		2	37
A0096	18					2	2	1		2	2	2	2	2	3	2110	1	2		1	40	1
A0100	38					2	2	1	2	2	2	2	10	2	2	3110	2	2		2	38
A0101	41					2	2	1	2	2	2	2	3	2	2	2400	1	2		2	40
A0103	35					2	2	1	1	2	2	2	2	2	3	3710	2	2		2	41
A0104	29					2	2	1	1	2	2	2	3	2	3	2600	2	2		2	40
A0106	19					2	2	1	2	2	2	2	13	2	3	3180	2	2		1	40	2
A0109	27					2	2	1	2	2	2	2	5	2	3	2920	2	2			40
A0113	21					2	2	1	2	2	2	1	3	2	3	2400	1	2		1	38	1
A0114	40					2	2	1	1	2	2	2	2	2	3	2360	1	2		2	38	2
A0115	23					2	2	1	2	2	2	2	3	2	3	3650	2	2		1	40	2
A0116	19		2	86.4902		2	2	1	2	2	2	2	4	2	3	2700	2	2		1	37	2
A0120	36					2	2	1	1	2	2	2	5	2	3	3120	2	2		1	38	2
A0122	33		2	21.6521		2	2	2	2	2	2	1	5	2	3	3310	2	2			41	2
A0123	20					2	2	1	2	2	2	2	5	2	3	2320	1	2		1	41
A0132	39					2	2	1	1	2	2	2	3	2	3	2420	1	2		2	38
A0133	26					2	2	1	2	2	2	2	3	2	3	3300	2	2			38	2
A0134	30				0.720093	1	2	1	2	2	2	2	3	2	3	3180	2	2		2	39	2
A0136	20		1	147.555		2	2	1	2	2	2	2	4	2	2	630	1	2			23	2
A0137	31		2	20.4317		2	2	1	2	2	2	2	2	2	2	3920	2	2		2	42	2
A0140	42					2	2	1	2	2	2	2	4	2	2	3050	2	2		1	40	2
A0143	44					2	2	1	2	2	2	2	3	2	3	3300	2	2		3	40	2
A0145	21					2	2	1	2	2	2	2	3	2	3	2890	2	2		1	40	2
A0147	26					2	2	1	2	2	2	2	2	2	3	3060	2	2		2	38	2
A0148	38					2	2	1	2	2	2	2	3	2	3	3280	2	2		3	39	2
A0152	31					2	2	1	2	2	2	2	3	2	3	2790	2	2		2	38	2
A0153	19		1	54.4211		2	2	1	2	2	2	2	2	2	3	2550	2	2		1	39	2
A0159	28					2	2	1	2	2	2	2	4	2	2	3570	2	2		2	39	2
A0160	34					2	2	1	2	2	2	2	5	2	3	3680	2	2		2	38	2
A0161	33					2	2	1	1	2	2	2	2	2	3	3390	2	2		2	37	2
A0162	21					2	2	1	2	2	2	2	3	2	3	3110	2	2		2	40	2
A0163	26					2	2	1	2	2	2	2	4	2	3	3140	2	2		2	40	2
A0165	27					2	2	2	2	2	2	2	2	2	3	3110	2	2		2	41	2
A0166	29					2	2	1	2	2	2	2	3	2	2	2720	2	2		2	37	2
A0167	22					2	2	1	2	2	2	2	3	2	3	3850	2	2		1	41	2
A0169	31					2	2	1	2	2	2	2	2	2	3	3680	2	2		2	40	2
A0170	22					2	2	1	2	2	2	2	4	2	3	3150	2	2		2	38	2
A0172	23					2	2	1	2	2	2	2	2	2	2	2340	1	2		2	39	2
A0174	39					2	2	1	2	2	2	2	3	2	3	3600	2	2		2	39	2
A0175	26					2	2	1	2	2	2	2	6	2	3	3280	2	2		2	38	2
A0177	21					2	2	1	2	2	2	2	4	2	3	2690	2	2		2	43	2
A0178	20					2	2	1	2	2	2	2	3	2	3	1890	1	2		2	40	2
A0181	24					2	2	1	2	2	2	2	2	2	2	2880	2	2			41	2
A0182	20					2	2	1	2	2	2	2	4	2	3	3940	2	2		1		2
A0184	30					2	2	1	2	2	2	2	2	2	3	3090	2	2		2	39	2
A0185	35					2	2	2	2	2	2	2	3	2	3	2550	2	2			39	2
A0186	20					2	2	2	2	2	2	2	2	2	3	3550	2	2		2	39	2
A0187	20					2	2	1	2	2	2	2	2	2	3	2730	2	2		2	39	2
A0188	33					2	2	1	2	2	2	2	2	2	3	3200	2	2		2	38	2
A0190	20					2	2	1	1	2	2	2	2	2	3	1520	1	2		2	38	2
A0193	22					2	2	1	2	2	2	2	3	2	2	2850	2	2		2	38	2
A0194	23					2	2	1	2	2	2	2	2	2	3	3150	2	2		2	42	2
A0195	25					2	2	1	2	2	2	2	5	2	3	3180	2	2		2	39	1
A0200	44					2	2	1	2	2	2	2	2	2	3	3100	2	2		2	41	2
A0202	23					2	2	1	2	2	2	2	2	2	3	2690	2	2		2	39	2
A0203	19					2	2	1	2	2	2	2	5	2	3	3250	2	2		2	40	2
A0204	34					2	2	1	2	2	2	2	3	2	3	3610	2	2		2	38	2
A0207	17					2	2	1	2	2	2	2	2	2	3	3340	2	2		1	38	2
A0210	29					2	2	1	2	2	2	2	2	2	3	3670	2	2		2	41	1
A0211	31					2	2	1	2	2	2	2	3	2	3	3300	2	2			40
A0213	26				11.5551	1	2	1	2	2	2	2	3	2	3	2990	2	2		1	39	2
A0214	25					2	2	1	2		2	2	2	2	3	3020	2	2		2	38	2
A0215	26					2	2	1	2	2	2	2	3	2	3	2990	2	2		2	35	2
A0216	28					2	2	1	2	2	2	2	3	2	3	3090	2	2		2	39	2
A0218	36					2	2	1	2	2	2	2	2	2	3	2890	2	2		2	37	2
A0220	37					2	2	1	2	2	2	2	4	2	3	3040	2	2		2	39	2
A0221	24					2	2	2	2	2	2	2	2	2	3	2910	2	2		1	39	2
A0222	28					2	2	1	2	2	2	2	2	2	3	3520	2	2		2	39	2
A0224	26					2	2	2	2	2	2	2	2	2	2	1660	1	2		2	37	2
A0225	22					2	2	1	2	2	2	2	3	2	3	3020	2	2		1	37	2
A0226	44					2	2	1	2	2	2	1	2	2	3	3500	2	2		3	42	2
A0227	39					2	2	2	2	2	2	2	3	2	3	3400	2	2			39	2
A0229	35					2	2	1	2	2	2	1	2	2	2	3410	2	2		2	38	2
A0231	25					2	2	1	2	2	2	2	3	2	3	3440	2	2		2	38	2
A0232	36					2	2	1	2	2	2	2	2	2	2	3690	2	2		2	39	2
A0233	30					2	2	1	2	2	2	2	2	2	3	3220	2	2		2	41	2
A0233															3	3220	2	2		2	41	2
A0234	29					2	2	1	2	2	2	2	2	2	3	3000	2	2		2	39	2
A0235	25		1	229.582		2	2	1	2	2	2	2	2	2	3	2490	1	2		2	39	2
A0236	17					2	2	1	2	2	2	2	4	2	3	2590	2	2		2	41	2
A0239	28				29	1	2	2	2	2	2	2	5	2	3	3230	2	2		2	40	2
A0240	38					2	2	1	2	2	2	2	3	2	2	3080	2	2			38	2
A0244	32					2	2	1	1	2	2	2	2	1	2	2900	2	1	1	2	41	1
A0246	23		2	1.52777		2	2	1	2	2	2	2	3	2	3	2530	2	2		2	39	2
A0248	29					2	2	1	2	2	2	2	2	2	3	2960	2	2		2	39	2
A0249	24				26.43	1	2	1	2	2	2	2	2	2	2	3570	2	2		1	38	2
A0251	31					2	2	1	2	2	2	2	5	2	3	1530	1	2		2	39	2
A0253	28					2	2	1	2	2	2	2	2	2	3	3380	2	2		2	38	2
A0254	28					2	2	1	2	2		2	6	2	3	3540	2	2		2	41	2
A0255	32					2	2	1	2	2			2	2	3	3160	2	2		2	37	2
A0258	17					2	2	1	2	2	2	2	3	2	3	2750	2	2		2	37	2
A0260	35					2	2	1	2	2	2	2	4	2	3	2890	2	2		2	40	2
A0261	26					2	2	1	2	2	2	2	3	2	3	2960	2	2		2	40	2
A0262	39					2	2	1	2	2	2	1	3	2	3	2920	2	2		2	42	1
A0263	35					2	2	1	2	2	2	2	2	2	2	2160	1	2		2	35	2
A0265	34					2	2	1	2	2	2	2	2	2	3	3080	2	2		2	39	2
A0266	23					2	2	1	2	2	2	2	3	2	3	3160	2	2		2	38	2
A0267	43					2	2	1	2	2	2	2	2	2	3	3400	2	2		2	39	2
A0268	35					2	2	1	2	2	2	2	3	2	2	3100	2	2		2	35	2
A0269	30					2	2	1	2	2	2	2	2	2	3	3340	2	2		2	40	2
A0270	28					2	2	1	2	2	2	2	3	2	3	2890	2	2		2	40	2
A0271	24					2	2	1	2	2	2	2	2	2	3	3330	2	2		2	39	2
A0272	31					2	2	1	2	2	2	2	7	2	3	3150	2	2		2	40	2
A0274	22					2	2	1	2	2	2	2	3	2	3	2480	1	2		2	36	2
A0276	33		2	11.535		2	2	1	2	2	2	2	3	2	3	3180	2	2		2	38	2
A0277	25					2	2	1	2	2	2	2	2	2	3	3060	2	2		2	41	2
A0279	25					2	2	2	2	2	2	2	2	2	3	2900	2	2		1	40	2
A0280	23					2	2	1	2	2	2	2	3	2	3	3540	2	2		2	41	2
A0281	28				12.7684	1	2	1	2	2	2	2	2	2	3	3100	2	2		2	41	1
A0285	19					2	2	1	2	2	2	2	4	2	3	3100	2	2		1	37
A0286	37					2	2	1	1	2	2	2	3	2	3	2870	2	2		2	38	2
A0287	18					2	2	1	2	2	2	2	2	2	3	2860	2	2		1	40	2
A0289	28					2	2	1	2	2	2	2	5	2	3	2860	2	2		1	38	2
A0292	30					2	2	1	2	2	2	2	3	2	3	2150	1	2		2	36	2
A0294	29		2	4.53394		2	2	1	2	2	2	2	4	2	3	2930	2	2		2	41	2
A0295	35					2	2	1	2	2	2	2	2	2	3	3380	2	2		3	39	2
A0301	20					2	2	2	2	2	2	2	2	2	2	3300	2	2		2	39	2
A0304	22				1.5874	1	2	1	2	2	2	2	2	2	3	2930	2	2		1	41	2
A0307	29				14.6616	1	2	2	2	2	2	2	5	2	3	3040	2	2		2	37	2
A0308	26					2	2	2	2	2	2	2	6	2	3	3870	2	2		2	40	2
A0309	38				18.6902	1	2	2	2	2	2	2	4	2	3	2620	2	2		3	34	2
A0310	18				10.6003	1	2	2	2	2	2	2	3	2	3	3060	2	2		2	35	2
A0311	31				8.683	1	2	2	2	2	2	2	4	2	3	2890	2	2		2	40	2
A0315	31					2	2	2	1	2	2	2	3	2	3	2380	1	2		2	41	2
A0316	33				15.3975	1	2	2	1	2	2	2	5	2	3	3390	2	2		2	37	2
A0317	24					2	2	2	2	2	2	2	3	2	2	3900	2	2		2	41	2
A0321	34					2	2	1	2	2	2	2	2	2	3	3070	2	2		2	40	2
A0322	46					2	2	1	2	2	2	2	6	2	3	3750	2	2			38	1
A0323	29				19.6657	1	2	2	2	2	2	2	2	2	3	2200	1	2		1	34	2
A0329	21				9.77039	1	2	1	2	2	2	2	2	2	3	2500	2	2		1	40	2
A0331	34					2	2	1	2	2	2	2	3	2	2	2610	2	2		2	40	2
A0333	41					2	2	1	2	2	2	2	3	2	2	3030	2	2		3	40	2
A0335	20		1	212.478	10.5975	1	2	1	2	2	2	2	3	2	2	2700	2	2		2	39	2
A0339	30					2	2	1	2	2	2	2	3	2	3	3140	2	2		1	39	2
A0341	25					2	2	1	2	2	2	2	2	2	3	2700	2	2		2	41	2
A0345	19					2	2	1	2	2	2	2	4	2	3	3350	2	2			37	2
A0347	27					2	2	2	1	2	2	2	4	2	3	2590	2	2		1	43	2
A0352	27					2	2	1	2	2	2	2	2	2	3	3120	2	2		2	38	2
A0353	23					2	2	2	2	2	2	2	2	2	2	2030	1	2		2	37	2
A0356	19					2	2	1	2	2	2	2	3	2	3	2690	2	2		2	39	2
A0357	23		2	256.531		2	2	1	2	2	2	2	3	2	3	3160	2	2		2	42	2
A0358	33					2	2	1	2	2	2	2	3	2	3	2540	2	2		2	34	2
A0362	36				11.4726	1	2	1	2	2	2	2	3	2	3	3200	2	2		2	36	2
A0363	30				14.5528	1	2	1	2	2	2	2	4	2	3	3000	2	2		2	38	2
A0365	22					2	2	1	2	2	2	2	5	2	3	2540	2	2		2	38	2
A0367	41		2	10.6114		2	2	1	2	2	2	1	2	2	3	2610	2	2			39	2
A0368	20				9.54743	1	2	1	2	2	2	2	2	2	3	2890	2	2		2	36	2
A0370	27					2	2	1	2	2	2	2	2	2	3	2310	1	2		2	36	2
A0372	37					2	2	1	2	2	2	2	3	2	3	3140	2	2		2	39	2
A0373	22		7	208.506	8.54542	1	2	1	2	2	2	2	4	2	3	2480	1	2		2	40	2
A0374	39					2	2	1	2	2	2	2	4	2	3	2930	2	2		1	41	2
A0378	21					2	2	1	2	2	2	2	3	2	3	2880	2	2		1	38	2
A0380	36				7.5359	1	2	1	2	2	2	2	5	2	3	4070	2	2		2	40	2
A0381	31		1	109.561	8.64448	1	2	1	2	2	2	2	5	2	3	3200	2	2		1	38	2
A0382	27		2	58.6322	4.56546	1	2	2	2	2	2	2	2	2	2	3120	2	2		2	39	2
A0384	23				7.55895	1	2	1	2	2	2	2	2	2	3	3070	2	2		1	39	2
A0387	19				10.5335	1	2	1	2	2	2	2	2	2	2	3000	2	2		2	40	2
A0388	21		1	189.567	8.63459	1	2	1	2	2	2	2	2	2	3	2800	2	2		1	36	2
A0393	28					2	2	1	2	2	2	2	4	2	3	2740	2	2		2	38	2
A0395	38					2	2	2	2	2	2	2	3	2	2	3810	2	2		2	41	2
A0396	24		2	88.4734		2	2	2	1	2	2	2	3	2	3	3170	2	2		1	38	2
A0398	32					2	2	1	2	2	2	2	5	2	3	2900	2	2		2	34	2
A0401	32				10.4735	1	2	1	2	2	2	2	3	2	2	3260	2	2		2	38	2
A0402	38					2	2	1	2	2	2	2	5	2	3	2250	1	2		1	41	2
A0404	19					2	2	1	2	2	2	2	5	2	3	2500	2	2		2	39	1
A0409	37					2	2	1	1	2	2	2	3	2	3	3040	2	2		2	36	2
A0410	26					2	2	1	2	2	2	2	2	2	3	3560	2	2		2	40	2
A0413	29					2	2	1	2	2	2	2	3	2	3	2700	2	2		2	37	2
A0415	29					2	2	1	2	2	2	2	2	2	3	2870	2	2		2	40	2
A0416	22					2	2	1	2	2	2	2	3	2	3	3180	2	2		1	39	2
A0417	19				13.4163	1	2	1	2	2	2	2	3	2	3	2360	1	2		2	41	2
A0418	28					2	2	1	2	2	2	2	4	2	3	3140	2	2		1	39	2
A0419	30		2	15.6403	15.6536	1	2	1	2	2	2	2	7	2	3	3250	2	2		2	41	2
A0421	18				7.60161	1	2	1	2	2	2	2	5	2	3	3900	2	2		2	39	2
A0422	18					2	2	1	2	2	2	2	2	2	3	2200	1	2		1	34	2
A0423	21					2	2	1	2	2	2	2	5	2	3	3210	2	2		2	37	2
A0425	25				11.6275	1	2	1	2	2	2	2	4	2	3	3470	2	2		2	38	2
A0426	31					2	2	1	2	2	2	2	4	2	3	3250	2	2		1	39	2
A0429	33					2	2	1	2	2	2	2	3	2	3	2820	2	2		2	40	2
A0431	30				9.41381	1	2	2	2	1	2	2	3	2	3	3130	2	2		2	36	2
A0432	27					2	2	1	2	2	2	2	4	2	3	3540	2	2		2	40	2
A0434	30					2	2	1	2	1	2	1	4	2	2	1260	1	2		2	38	2
A0437	26					2	2	1	2	2	2	2	4	2	3	2640	2	2		2	41	2
A0438	32				9.41605	1	2	2	2	1	2	2	3	2	3	3140	2	2		2	39	2
A0439	38					2	2	1	2	2	2	2	2	2	3	3880	2	2		2	39	2
A0442	29					2	2	1	2	2	2	2	3	2	3	2830	2	2		1	39	2
A0444	19					2	2	1	2	2	2	2	7	2	3	3390	2	2		1	39	2
A0445	26					2	2	1	2	2	2	2	5	2	3	2780	2	2		1	38	2
A0447	22					2	2	1	2	2	2	2	2	2	2	3070	2	2		2	37	2
A0448	32					2	2	1	2	2	2	2	6	2	3	2810	2	2		2	37	2
A0450	27				28.3367	1	2	2	2	2	2	2	3	2	0	3480	2	2		2	41	2
A0452	23					2	2	1	2	1	2	2	2	2	2	2930	2	2		2
A0453	35					2	2	2	1	2	2	2	6	2	2	3730	2	2		2
A0455	32					2	2	1	2	2	2	2	2	2	0	1030	1	1	0
A0456	23					2	2	1	2	2	2	2	4	2	3	2990	2	2
A0457	27					2	2	1	2	2	2	2	2	2	3	2810	2	2			39	2
A0458	16					2	2	1	2	2	2	2	2	2	3	2150	1	2		1	38
A0460	27					2	2	1	2	2	2	2	2	2	2	1440	1	2		1
A0462															2	1300	1	2		3	31
A0462	20					2	2	2	2	2	2	2	2	2	2	2560	2	2		2
A0464	19					2	2	1	2	2	2	2	3	2	3	2550	2	2		1	38	2
A0465	38		2	23.5325		2	2	1	2	2	2	2	2	2	3	2700	2	2		2
A0466	17					2	2	1	2	2	2	2	3	2	3	2850	2			2
A0468	14					2	2	1	2	2	2	2	4	2	3	3000	2	2		2	38	2
A0471	28				14.4775	1	2	2	2	2	2	2	2	2	3	2950	2	2		2	37	2
A0475	33		1	260		2	2	2	2	2	2		5	2	2	3860	2	2		2	38
A0476	32					2	2	1	2	2	2	2	2	2	3	2260	1	2			38
A0477	23					2	2	1	2	2	2	2	2	2	3	2290	1	2
A0478	28					2	2	1	2	2	2	2	6	2	3	3800	2	2		1		2
A0480	24					2	2	1	2	2	2	2	6	2	3	2920	2	2		2
A0480															3	2920	2	2			38
A0481	27				23.4193	1	2	2	1	2	2	2	2	2	2			2		1	37	2
A0486	35					2	2	1	2	2	2	2	3	2	3	3350	2	2
A0491	29					2	2	1	2	2	2	2	5	2	2	2420	1	2				2
A0492	31					2	2	1	2	2	2	2	5	2	3	3210	2	2		1	36	1
A0493	34		2	14.6461		2	2	1	2	2	2	2	2	2	3	3130	2	2		2	38	2
A0494	40					2	2	2	1	2	1		4	2	3	2830	2	2		2	38	2
A0496	32					2	2	2	2	2	2	2	4	2	2	2930	2	2
A0497	30					2	2	1	1	2	2	2	9	2	2	2100	1	2			34	2
A0497															2	2020	1	2			34	2
A0500	24					2	2	1	2	2	2	2	2	2	3	3280	2	2			37	2
A0505	28				30.3807	1	2	1	2	2	2	2	5	2	3	2900	2	2			39	2
A0507	19					2	2	1	2	2	2	2	3	2	3	2910	2	2		1
A0511	28					2	2	1	2	2	2	2	3	2	3	3230	2	2		3
A0513	31					2	2	1	2	2	2	2	2	2	3	2790	2	2
A0515	17					2	2	1	2	2	2	2	6	2	3	2330	1	2
A0516	20					2	2	1	2	2	2	2	2	2	3	3180	2	2			38	2
A0518	34					2	2	1	2	2	2	2	8	2	0	2450	1	1	14	3	36	2
A0519	27				11.6781	1	2	1	1	1	2	2	7	2	3	2050	1	2			36	2
A0522	25					2	2	1	2	2	2	2	2	2	3	2440	1	2		1	40	2
A0528	25					2	2	1	2	2	2	2	5	2	3	3200	2	2		2		2
A0529	24				0.746875	1	2	1	2	2	2	2	3	2	3	2890	2	2		1
A0530	34					2	2	1	2	2	2	2	3	2	3	2690	2	2		1		2
A0537	30					2	2	1		2	2	2	5	2	3	2780	2	2		2
A0538	29					2	2	2	2	2	2	2	6	2		3340	2	2
A0541	34					2	2	3	2	2	2	2	3	2	3	2240	1	2		2		2
A0543	25		1	92.4631		2	2	1	2	2	2	2	2	2	3	2920	2	2		1	38	2
A0548	25					2	2	2	2	2	2	2	7	2	3	3100	2	2		2		2
A0549	21					2	2	1	2	2	2	2	6	2	2	3120	2	2		2		2
A0553	23				10.5829	1	2	1	2	2	2	2	3	2	2	2870	2	2			40	2
A0554	26					2	2	1	2	2	2	2	3	2	3	2590	2	2		2		2
A0555	24		1	174.498	11.6282	1	2	1	2	2	2	2	6	2	3	2880	2	2
A0556	33				17.66	1	2	1	2	2	2	2	6	2	3	3330	2	2			39	2
A0557	24				11.6519	1	2	1	2	2	2	2	6	2	3	2740	2	2				2
A0558	19					2	2	1	2	2	2	2	4	2	3	2160	1	2
A0559	32					2	2	1	1	2	2	2	2	2	3	3630	2	2		2	41	1
A0560	32					2	2	2	1	2	2	2	4	2	3	3850	2	2		2	38	2
A0561	28					2	2	1	2	2	2	2	3	2	3	2000	1	2			38	2
A0562	29					2	2	1	2	2	2	2	6	2	2	3210	2	2
A0565	25					2	2	1	2	2	2	2	4	2	3	2920	2	2		2
A0572	26					2	2	1	2	2	2	2	3	2	3	2830	2	2		2	39
A0573	23					2	2	1	2	2	2	2	4	2	2	3200	2	2		2	42
A0576	21					2	2	1	2	2	2	2	2	2	3	3640	2	2		2
A0577	25					2	2	1	2	2	2	2	5	2	3	3510	2	2			39
A0582	32					2	2	1	2	2	2	2	2	2	3	3310	2	2		2	38	2
A0584	39					2	2	1	2	2	2	2	3	2	0	2090	1	1	0	3
A0587	31				14.4742	1	2	1	2	2	2	2	6	2	2	2910	2	2			40
A0588	31				14.4742	1	2	1	2	2	2	2	3	2	3	2910	2	2
A0590	31					2	2	1	2	2	2	2	3	2	2	4150	2	2			39
A0591	25					2	2	1	2	2	2	2	2	2	3	2570	2	2			41
A0591															3	2430	1	2			41
A0592	22					2	2	1	2	2	2	2	2	2	3	2500	2	2		2	39
A0594	32					2	2	1	2	2	2	2	3	2	3	2700	2	2
A0600	25					2	2	1	2	2	2	2	2	2	3	3360	2	2			35
A0601	34					2	2	1	2	2	2	2	3	2	3	3370	2	2		2
A0604	40		2	20.5489		2	2	1	1	2	2	2	2	2	3	2140	1	2		2
A0608	22				7.60174	1	2	1	2	2	2	2	4	2		3240	2	2
A0609	40				10.5948	1	2	2	1	2	2	2	7	2	3	3340	2	2		2	40
A0610	19					2	2	2	2	2	2	2	3	2	3	2820	2	2			36
A0613	32				12.549	1	2	1	1	2	2	2	3	2	3	2400	1	2
A0614	29					2	2	1	2	2	2	2	2	2	2	4110	2	2			39
A0615	44					2	2	1	1	2	2	2	2	2	2	1980	1	2		2
A0616	27					2	2	1	2	2	2	2	4	2	2	2840	2	2		1
A0620	17					2	2	1	2	2	2	2	4	2		3330	2	2			38
A0622	25					2	2	1	2	2	2	1	2	2	3	3560	2	2			41
A0625	26					2	2	1	2	2	2	2	3	2	2	2850	2	2
A0626	29					2	2	1	2	2	2	2	3	2	3	2890	2	2		2	37
A0628	28					2	2	1	1	2	2	2	3	2	3	3210	2	2		1
A0632	33					2	2	1	2	2	2	2	6	2	3	3160	2	2		1	39	2
A0633	45					2	2	1	2	2	2	2	3	2	2	2960	2			2
A0635	39					2	2	1	2	2	2	2	2	2	3	3330	2	2		2	36	2
A0636	33					2	2	1	2	2	2	2	4	2	2	3140	2	2		2	41
A0638	30					2	2	1	2	2	2	2	2	2	3	3450	2	2			39	2
A0639	26					2	2	1	2	2	2	2	2	2	2	2860	2	2				2
A0640	35					2	2	1	2	2	2	2	4	2	3	3040	2	2
A0641	30					2	2	1	2	2	2	2	2	2	3	3230	2	2
A0642	30					2	2	1	2	2	2	2	3	2	3	3200	2	2
A0643	22					2	2	1	2	2	2	2	2	2	3	3590	2	2
A0644	23				10.6312	1	2	2	2	2	2	2	4	2	3	1420	1	2			34	2
A0644															2	1200	1	2			34	2
A0646	23				10.5302	1	2	2	1	2	2	2	2	2	3	2540	2	2		2
A0648	37					2	2	1	2	2	2	2	3	2	3	3040	2	2		2
A0648															3	3040	2	2			37
A0650	26					2	2	1	2	2	2	2	2	2	3	2040	1	2		2	37	2
A0652	46					2	2	1	2	2	2	2	2	2	3	3000	2	2			41	2
A0653	37					2	2	1	2	2	2	2	2	2	3	3800	2	2		3	37	2
A0654	31					2	2	1	2	2	2	2	2	2	3	3000	2	2		2	39	2
A0655	27					2	2	1	2	2	2	2	5	2	3	3850	2	2		1	38	2
A0656	32					2	2	2	1	2	2	2	2	2	3	2810	2			2	36	2
A0659	19					2	2	1	2	2	2	2	2	2	3	3140	2	2			38	2
A0660	22					2	2	1	2	2	2	2	2	2	3	2340	1	2			39	2
A0663	16					2	2	1	2	2	2	2	3	2	3	3000	2	2			38	2
A0666	25		2	18.682		2	2	1	2	2	2	2	4	2	3	3140	2	2			38	2
A0667	22					2	2	1	2	2	2	2	2	2	3	3110	2	2		1	39	2
A0668	26					2	2	1	2	2	2	2	3	2	3	2250	1	2		1	37	2
A0670	30					2	2	1	2	2	2	2	5	2	3	2400	1	2		2	39	2
A0674	24					2	2	1	2	2	2	2	4	2	3	3300	2	2		2	39	2
A0675	21					2	2	2	1	2	2	2	2	2	3	2110	1	2				2
A0677	22					2	2	1	2	2	2	2	4	2	3	2980	2	2		2	37	2
A0678	24					2	2	1	2	2	2	2	2	2	3	3040	2	2		1	38	2
A0679	21					2	2	1	2	2	2	2	3	2	3	3300	2	2		2	39	2
A0680	32					2	2	1	2	2	2	2	5	2	2	2110	1	2		2	35	2
A0682	24		1	347.666		2	2	2	2	2	2	2	3	2	3	3060	2			2	36	2
A0685	31					2	2	1	2	2	2	2	3	2	3	3100	2	2		2	40	2
A0686	37					2	2	1	2	2	2	2	3	2	3	3500	2	2			37	2
A0687	35					2	2	1	2	2	2	2	4	2	3	3900	2	2			37	2
A0689	23				14.7237	1	2	2	2	2	2	2	4	2	3	2640	2				40	2
A0691	30		1	100.469		2	2	1	2	2	2	2	3	2	3	3000	2	2		1	37	2
A0692	38					2	2	1	2	2	2	1	3	2	3	3070	2	1	10	2	36	1
A0693	24					2	2	1	2	2	2	2	4	2	3	2650	2	2		2	41	2
A0695	24		2	1.63638		2	2	1	2	2	2	2	3	2	3	2120	1	2		2	39	2
A0696	22		2	56.5424		2	2	1	2	2	2	2	2	2	3	3560	2	2		1	38	2
A0697	16					2	2	1	2	2	2	2	2	2	3	3310	2	2		1	39	2
A0698	26					2	2	1	2	2	2	2	2	2	3	2800	2	2		1	39	2
A0701	21					2	2	1	2	2	2	2	3	2	3	3000	2	2		2	44	2
A0702	28					2	2	1	2	2	2	2	2	2	3	3000	2	2		2	39	2
A0705	37				13.4562	1	2	2	2	2	2	2	3	2	3	3420	2			3	40	2
A0711	33					2	2	1	2	2	2	2	6	2	0	1600	1				24	2
A0712	27					2	2	2	2	2	2	2	6	2	3	3540	2			2	41	2
A0713	32					2	2	1	1	2	2	2	3	2	3	2300	1	2		1	36	2
A0714	25					2	2	2	2	2	2	2	3	2	3	3460	2			2	40	2
A0715	31					2	2	1	2	2	2	2	2	2	3	3750	2	2		2	39	2
A0717	19					2	2	1	2	2	2	2	3	2	3	3200	2	2		1	40	2
A0719	19					2	2	1	2	2	2	2	3	2	3	3360	2	2		2	37	2
A0722	39				24.349	1	2	1	2	2	2	2	4	2	3	2540	2	2			38	2
A0723	19					2	2	1	2	2	2	2	2	2	3	3820	2	2		2	37	2
A0725	39					2	2	1	2	2	2	2	4	2	3	3325	2	2		3	39	1
A0726	35					2	2	1	1	1	2	2	3	2	3	2100	1	2		2	35	1
A0732	17					2	2	1	2	2	2	2	2	2	3	3000	2	2			38	2
A0734	32					2	2	1	1	2	2	2	6	1		2750	2	2			38	2
A0735	27				7.49245	1	2	1	2	2	2	2	6	2	3	3150	2	2		2	38	2
A0736	38		1	262.651	10.463	1	2	1	2	2	2	2	2	2	3	3300	2	2			39	2
A0740	20					2	2	1	2	2	2	1	2	2		3400	2	2		1	37	2
A0743	30					2	2	2	2	2	2	2	4	2	3	3170	2			1	41	2
A0744	21					2	2	1	2	2	2	2	4	2	3	3000	2	2		1	41	2
A0747	21					2	2	1	2	2	2	2	2	2	3	3450	2	2		1	36	2
A0748	33				9.46946	1	2	1	1	2	2	2	3	2	3	1700	1	2		2	34	2
A0749	33				34.6491	1	2	2	1	2	2	2	2	2	3	2630	2			1	40	2
A0751	22					2	2	2	1	2	2	2	2	2	2	2000	1			1	34	2
A0751															2	2010	1	2			34	2
A0755	20					2	2	1	2	2	2	2	2	2	3	2800	2	2		1	32	2
A0758	26					2	2	1	2	2	2	2	2	2	0	1000	1	2		2	34	2
A0759	19					2	2	1	2	2	2	1	4	2	3	2700	2	2		2		2
A0761	20					2	2	1	2	2	2	2	2	2		2500	2	2		1	40	2
A0764	26				18.2829	1	2	2	2	2	2	2	5	2	3	4170	2			2	40	1
A0765	37					2	2	2	1	2	2	2	4	2	2	3840	2			2	38	2
A0766	32					2	2	1	1	2	2	2	4	2		3250	2	2		2	36	2
A0769	22		1	97		2	2	1	2	2	2	2	4	2	2	2700	2	2		1	34	2
A0770	25					2	2	1	1	2	2	2	3	2	3	3100	2	2		1	37	2
A0774	27					2	2	1	2	2	2	2	5	2	3	2250	1	2		1	41	2
A0780	23					2	2	1	2	2	2	2	2	2	3	3200	2	2		2	39	2
A0785	21					2	2	2	2	2	2	2	3	2	2	3470	2			1	42	2
A0787	36				7.62575	1	2	1	1	2	2	2	2	2	3	4050	2	2		2	37	2
A0788	38					2	2	1	2	2	2	2	2	2	0	3200	2	2		3	41	2
A0789	19		2	0.647303		2	2	1	2	2	2	1	2	2	3	2630	2	2		1	40	2
A0790	26					2	2	1	2	2	2	2	4	2	3	3300	2	2		2	39	2
A0792	31				15.3957	1	2	2	2	2	2	2	13	2	3	3130	2			2	36	2
A0794	18		1	308.686		2	2	1	2	2	2	2	4	2	3	3150	2			1	38	2
A0797	35					2	2	2	1	2	2	1	6	2	3	3850	2	2		3	35	1
A0799	18					2	2	1	1	2	2	2	2	2	3	2200	1			1	39	2
A0801	26					2	2	1	2	2	2	2	4	2	3	2900	2			2	38	2
A0802	16					2	2	1	2	2	2	2	4	2	3	2970	2			2	38	2
A0803	32					2	2	2	2	2	2	2	3	2	3	3430	2			2	41	2
A0804	34					2	2	1	2	2	2	2	3	2	3	3140	2				42	2
A0805	31					2	2	1	2	2	2	2	3	2	3	3100	2			2	38	2
A0808	19		2	103.694		2	2	1	2	2	2	2	3	2	3	2800	2	2		2	36	2
A0809	26					2	2	1	1	2	2	2	6	2	3	2700	2	2		2	42	2
A0812	35				9.66067	1	2	1	2	2	2	2	4	2	3	3470	2			2	40	2
A0816	22		2	127.436		2	2	1	2	2	2	2	5	2	3	3300	2			1	36	2
A0817	23					2	2	1	2	2	2	2	5	2	3	3030	2			1	40	2
A0819	32					2	2	2	1	2	2	2	2	2	3	2220	1	2		1	38	2
A0820	27				16.3423	1	2	2	1	2	2	1	2	2	3	2850	2	2		1	38	2
A0826	35					2	2	1	2	2	2	2	2	2	3	3200	2			2	38	2
A0829	29					2	2	2	2	2	2	2	2	2	2	2380	1	2		2	42	2
A0831	32				9.31675	1	2	2	1	2	2	2	3	2	3	2780	2	2		2	39	2
A0834	26					2	2	2	1	2	2	2	5	2	3	3690	2	2		2	39	2
A0835	36				12.3788	1	2	1	2	2	2	2	2	2	3	4100	2	2		2	40	2
A0839	24					2	2	1	2	2	2	1	2	2	3	3350	2	2		2	40	1
A0841	26				26.6866	1	2	1	2	2	2		6	2	3	3320	2	2		2	40	2
A0842	30					2	2	1	2	2	2	2	2	2	3	2750	2			1	39	2
A0845	28					2	2	1	2	2	2	2	3	2	3	3500	2			1	39	2
A0848	32					2	2	1	2	2	2	2	2	2	3	3700	2			1	37	2
A0849	29					2	2	1	2	2	2	2	3	2	3	2650	2			2	36	2
A0855	30					2	2	1	1	2	2	1	8	2	3	2000	1	2		2	33	2
A0856	34					2	2	1	2	2	2	2	3	2	3	2800	2	2		2	36	2
A0859	34					2	2	1	2	2	2	2	5	2	3	2150	1			1	40	2
A0860	12				8.68655	1	2	1	2	2	2	2	2	2	3	3530	2				38	2
A0861	38					2	2	2	2	2	2	1	2	2	3	2970	2	2		2	38	2
A0862	25					2	2	1	2	2	2	2	3	2	3	2520	2	2		2	36	2
A0863	27					2	2	1	2	2	2	2	7	2	3	3250	2			2	40	2
A0865	39					2	2	2	1	2	2	2	2	2	2	1850	1	1	3	2	33	1
A0868	41					2	2	2	2	2	2	2	9	2	3	3350	2	2		2	40	2
A0869	22					2	2	1	2	1	2	2	2	2	3	2900	2	2		1	36	2
A0870	31					2	2	1	2	2	2	2	6	2	3	3200	2	2		2	39	2
A0875	32					2	2	2	2	2	2	2	2	2	3	2620	2	2		3	40	2
A0879	19				22.4787	1	2	1	1	2	2	2	2	2	3	3000	2	2		1	38	2
A0880	24					2	2	1	2	2	2	2	2	2	2	2860	2	2		2	36	2
A0881	21					2	2	1	2	2	2	2	3	2	3	2510	2	2		1	37	2
A0882	18					2	2	1	2	2	2	2	4	2	3	2500	2	2		1	40	2
A0883	24				19.519	1	2	1	2	2	2	2	2	2	3	2450	1	2		2	42	1
A0886	31					2	2	1	2	2	2	2	4	2	3	2500	2	2		1	40	2
A0887	35				17.5063	1	2	1	2	2	2	2	4	2	2	2400	1	2		2	40	2
A0889	35					2	2	1	2	2	2	2	5	2	3	3000	2	2		1	39	2
A0891	31				9.53388	1	2	2	2	2	2	2	2	2	3	3410	2	2		2	39	2
A0892	35				8.56488	1	2	1	2	2	2	2	3	2	3	3200	2	2		2	38	2
A0893	28					2	2	1	2	2	2	2	2	2	3	3410	2	2		2	40	2
A0894	19					2	2	1	2	2	2	2	2	2	3	3150	2	2		1	41	2
A0905	31					2	2	1	2	2	2	2	2	2	3	1600	1	2		2	40	1
A0905															3	2690	2	2			40	1
A0908	15					2	2	1	1	2	2	2	2	2	3	3000	2	2		1	41	2
A0911	22					2	2	1	2	2	2	2	3	2	3	2500	2	2		1	35	2
A0912	37					2	2	1	2	2	2	2	6	2	3	3000	2	2		2	37	2
A0913	36					2	2	1	1	2	2	2	5	2	3	3000	2	2		2	38	2
A0916	35					2	2	1	2	2	2	2	3	2	3	3000	2	2		2	38	2
A0917	40					2	2	1	1	2	2	2	4	2	3	2050	1	2			34	2
A0920	31		2	9.50337		2	2	1	2	2	2	2	2	2	3	3000	2	2		3	39	2
A0921	19					2	2	1	2	2	2	2	2	2	3	3100	2	2		1	38	2
A0923	25				9.41007	1	2	2	2	1	2	2	3	2	3	3480	2	2		1	40	2
A0925	30					2	2	2	2	2	2	2	3	2	3	2920	2	2		1	38	1
A0926	19		1	182.593		2	2	1	2	2	2	2	2	2	2	1560	1	2		1	30	1
A0930	31				20.4319	1	2	1	1	2	2	2	5	2	2	2000	1	2		2	28	2
A0938	21					2	2	1	2	2	2	2	2	2	3	3000	2	2		1	32	2
A0940	28					2	2	1	1	2	2	2	2	2	3	3000	2	2		2	40	1
A0942	31					2	2	1	1	2	2	2	2	2	3	2490	1	2		2	38	2
A0943	33					2	2	1	2	2	2	2	4	2	3	3000	2	2		2	40	2
A0944	19					2	2	1	2	2	2	2	3	2	2	3250	2	2		1	38	2
A0946	22					2	2	1	2	2	2	2	2	2	3	2990	2	2		1	40	2
A0949	22					2	2	1	2	2	2	2	4	2	3	2250	1	2		2	39	2
A0954	28					2	2	1	2	2	2	2	9	2	3	3400	2	2		1	38	2
A0956	23					2	2	1	2	2	2	2	7	2	3	2650	2	2		1	39	2
A0957	33					2	2	1	2	2	2	2	2	2	3	3550	2	2		2	39	2
A0959	19		2	194.462	22.5215	1	2	2	2	2	2	2	5	2	3	1710	1	2		2	32	2
A0960	32		2	19.539		2	2	1	2	2	2	2	4	2	3	3000	2	2		2	39	2
A0961	29					2	2	1	2	2	2	2	5	2	3	2800	2	2		1	41	2
A0962	22					2	2	1	2	2	2	2	3	2	3	3000	2	2		2	37	2
A0963	18					2	2	1	2	2	2	2	2	2	3	4000	2	2		1	42	2
A0967	35					2	2	1	2	2	2	2	2	2	3	3000	2	2			36	2
A0970	23					2	2	1	2	2	2	1	4	2	3	4000	2	2		1	41	1
A0972	20				11.4658	1	2	1	1	2	2	2	2	2	3	2800	2	2		1	40	2
A0973	20				10.4912	1	2	1	1	2	2	2	4	2	3	3400	2	2		1	38	2
A0980	20					2	2	1	2	2	2	2	3	2	3	3300	2	2		1	38	2
A0984	26				6.38833	1	2	1	2	2	2	2	3	2	3	2950	2	2		2	40	2
A0985	27					2	2	1	2	2	2	2	3	2	3	3490	2	2		1	39	2
A0986	18					2	2	1	2	2	2	2	2	2	3	2800	2	2		1	39	2
A0992	35				8.58512	1	2	1	2	2	2	2	5	2	3	2850	2	2		2	38	2
A0997	34					2	2	2	1	2	1	2	2	2	2	2990	2			2	40	2
A1000	24					2	2	1	2	2	2	2	2	2	3	2800	2	2		2	41	2
A1004	22		1	272.65		2	2	1	2	2	2	2	4	2	3	3300	2	2		1	40	2
A1005	18					2	2	1	2	2	2	2	3	2	3	3150	2	2		1	39	2
A1006	33					2	2	1	2	2	2	1	2	2	3	3150	2	2		2	36	1
A1007	29					2	2	1	2	2	2	2	5	2	3	3050	2	2		2	39	2
A1009	22					2	2	1	2	2	2	2	6	2	3	3200	2	2		1	39	2
A1010	22					2	2	2	2	2	2	2	2	2	3	3230	2	2		1	35	2
A1011	34					2	2	1	2	2	2	2	7	2	3	3400	2	2		2	40	2
A1014	29				20.4202	1	2	1	2	2	2	1	7	2	3	2800	2	2		2	36	2
A1015	30					2	2	1	2	2	2	2	2	2	3	3250	2	2		2	39	2
A1016	28				9.51942	1	2	1	2	2	2	2	6	2	3	2900	2	2		1	36	2
A1017	30					2	2	1	1	2	2	2	6	2	3	2750	2	2		1	36	2
A1018	38					2	2	1	1	2	2	2	6	2	3	2000	1	2		2	34	2
A1019	22					2	2	1	2	2	2	2	3	2	3	3090	2	2		2	38	2
A1022	17					2	2	1	1	2	2	2	2	2	3	3200	2	2		1	35	2
A1027	15		1	54.4719		2	2	1	2	2	2	2	2	2	3	3000	2	2		1	38	2
A1028	30					2	2	1	2	2	2	2	3	2	3	2270	1	2		1	37	1
A1034	24					2	2	1	2	2	2	2	3	2	3			2		1	38	2
A1035	18					2	2	1	2	2	2	2	2	2	3			2		1	39	2
A1037	29					2	2	1	2	2	2	2	3	2	3			2		2	39	2
A1038	28					2	2	1	2	2	2	2	6	2	3			2		1	38	2
A1040	38					2	2	1	2	2	2	2	2	2	3			2		2	41	2
A1041	29		1	50.4579		2	2	1	2	2	2		2	2	3	2920	2	2		2	40	2
A1043	29				14.3619	1	2	2	1	2	2	2	2	2	3			2		2	34	2
A1044	33					2	2	1	2	2	2	2	2	2	2	1980	1	2		2	35	1
A1048	36					2	2	1	2	2	2	2	7	2	3	3600	2	2		2	40	2
A1049	27					2	2	1	2	2	2	2	7	2	3	3700	2	2		2	41	2
A1050	21					2	2	2	1	2	2	2	2	2	3			2		1	36	2
A1053	37					2	2	1	2	2	2	2	2	2		3170	2			2	35	2
A1055	39		2	188.646		2	2	1	2	2	2	2	10	2	3	4050	2			2	40	2
A1057	29					2	2	1	1	2	2	2	4	2	3	3510	2			1	39	2
A1061	25					2	2	1	2	2	2	2	3	2	3	2340	1			1	36	2
A1064	25					2	2	1	2	2	2	2	2	2	3	3450	2			1	37	2
A1065	37					2	2	1	2	2	2	2	4	2	3	3100	2			2	40	2
A1069	21				10	1	2	1	2	2	2	2	4	2	3	2860	2			2	37	2
A1071	20		4	193.428	10	1	2	1	2	2	2	2	3	2	3	2490	1			2	34	2
A1072	24					2	2	1	2	2	2	2	4	2	3	2880	2			1	38	2
A1074	18					2	2	1	2	2	2	2	3	2	3	2930	2	2		1	38	2
A1075	28					2	2	1	1	2	2	2	8	2	3	2520	2			2	38	2
A1076	32					2	2	1	2	2	2	2	4	2	3	3820	2			2	40	2
A1077	37					2	2	2	1	2	2	2	3	2	2			2		3	37	2
A1082	27					2	2	1	1	2	2	2	2	2	3	3200	2	2		2	36	2
A1083	21		2	258.504		2	2	1	2	2	2	2	2	2	3	3660	2			1	45	2
A1087	20					2	2	2	1	2	2	2	3	2	3			2		1	37	2
A1088	33		1	79.6222	10.6303	1	2	2	2	2	2	2	6	2	3			2		1	39	2
B0001	19					2	1	2	2	2	2	2	4	2	2	2800	2	2		1	34	2
B0002	30		1	312	17.4041	1	1	1	2	2	2	1	9	2	3	1430	1	2		2	41	2
B0003	33	77.3			6.37734	1	1	1	2	2	2	2	8	2	2	3000	2	2		2	41	2
B0004	27	58.6			11.5978	1	1	1	1	2	2	2	6	2	0	390	1			2	39	2
B0005	26	55.5			11.2969	1	1	1	2	2	2	2	6	2	3	3100	2	2		1	34	2
B0006	35				10.4619	1	1	1	2	2	2	2	4	2	2	1600	1	2		2	41	2
B0007	28	75	7	96	14.471	1	1	2	2	2	2	2	8	2	3	3210	2	2		2	37	2
B0008	28	56.8			10.4637	1	1	1	1	2	2	2	10	2	3	4110	2	2		1	41	2
B0009	41	67.3			9	1	1	2	2	2	2	2	10	2		3600	2	2		2	40	2
B0010	40	77.3				2	1	1	2	2	2	2	5	2	3	3800	2	2		3	31	2
B0011	40					2	1	1	2	2	2	2	5	2	3	2780	2			3	36	2
B0012	35		1	68		2	1	1	2	2	2	2	7	2						2	38	2
B0013	37	60			3.32291	1	1	1					9	2						2	38
B0014	39					2	1	1					2	2						2
B0015	35					2	1	2	2	2	2	2	4	2	2	2460	1	2		2	29	2
B0016	33	75	1	108	15.3185	1	1	1	2	2	2	2	6	2	3	2480	1	2		2	39	2
B0017	18	59.1	2	291	6.38986	1	1	1	2	2	2	2	6	2	3	3900	2	2		2	39	2
B0018	25	127			4.42353	1	1	1	2	2	2	2	8	2	2	2100	1	2		2	35	2
B0019	40	81.8			8.31935	1	1	1	2	2	2	2	8	2	3	2500	2	2		2	38	2
B0020	33					2	1	1	2	2	2	2	5	2	2	1420	1	2		2	39	2
B0021	28				29	1	1	2	2	2	2	2	6	2	3	3230	2	2		1	32	2
B0022	29	92.7			12.3194	1	1	2	2	2	2	2	9	2	3		2	2		2	40	2
B0023	37	150	2	2		2	1	1	2	2	2	2	6	2	3	3270	2	2		2	39	2
B0024	33	86.4				2	1	1	2	2	2	2	6	2	3	1750	1	2		2	39	2
B0025	34	72.7			19.4671	1	1	1	2	2	2	2	8	2	3	1360	1	2		2	40	2
B0026	44				23.4703	1	1	1	2	2	2	2	4	2	2	2090	1	2		3	35	2
B0027	22	50.5			8.51934	1	1	1	2	2	2	2	4	2	3	2900	2	2		2	35	2
B0028	23	68.2	1	329	17.3944	1	1	1	2	2	2	2	7	2	3	3050	2	2		2	39	2
B0029	27		1	50	22.4208	1	1	1	2	2	2	2	7	2	3	2290	1	2		2	39	2
B0030	36	66.4			26.5107	1	1	3	2	2	2	2	5	2	3	3100	2	2		2	39	2
B0031	33				9	1	1	2	1	2	2	2	4	2	3	2840	2	2		2	34	2
B0032	42	50.9			15.5101	1	1	1	2	2	2	2	6	2	3	3200	2	2		2	37	2
B0033	28	71.8				2	1	1	2	2	2	2	6	2	3	3110	2	2		2	36	2
B0034	37	72.7	1	46		2	1	1	2	2	2	2	7	2	3	2600	2	2		2	39	2
B0035	27	78.2			28	1	1	2	2	2	2	2	8	2	3	2960	2	2		1	39	2
B0036	29				22.3306	1	1	1	2	2	2	2	6	2	3	3750	2	2		2	40	2
B0037	44				14.3032	1	1	2	2	2	2	2	9	2	2	3200	2	2		2	38	2
B0038	40	104.5				2	1	2	2	2		2	5	2	3	2650	2	2		2	36	1
B0039	32	99.1				2	1	1	1	2	2	2	5	2	3	4000	2	2		2	37	2
B0040	33	77.3			19.3526	1	1	1	2	2	2	2	7	2	3	3440	2	2		2	36	2
B0041	25					2	1	1	2	2	2	2	7	2	2	3270	2	2		2	38	2
B0042	31	81.8				2	1	1	2	2	2	2	6	2	3	2900	2	2		2	37	2
B0043	31	56.4			16.3523	1	1	3	2	2	2	2	4	2	3	3230	2	2		3	38	2
B0044	37					2	1	1	2	2	2	2	6	2	3	2910	2	2		2	39	2
B0045	34		1	87	9.53785	1	1	1	2	2	2	2	6	2	3	3080	2	2		2	36	2
B0046	31	49.1	1	82	19.3213	1	1	1	2	2	2	2	8	2	3	2100	1	2		2	39	2
B0047	29	72.7	1	50	28.5089	1	1	1	2	2	2	2	5	2	2	3210	2	2		2	38	2
B0048	26	77.3				2	1	2	2	2	2	2	6	2	3	3690	2	2		2	38	2
B0049	36				9.4155	1	1	1	2	2	2	2	7	2	2	3570	2	2		2	42	2
B0050	32	79.5				2	1	1	2	2	2	1	5	2	3	2900	2	2		2	36	2
B0051	28				13.285	1	1	1	2	2	2	2	5	2	2	2270	1	2		2	34	1
B0052	35	128	1	189	9.44875	1	1	1	2	2	2	2	6	2	3	2600	2	2		2	38	2
B0053	31		1	48	14	1	1	2	2	2	2	2	5	2	3	3110	2	2		2	40	2
B0054	40					2	1	1	2	2	2	2	7	2	3	3320	2	2		2	37	2
B0055	31	70.9				2	1	1	2	2	2	2	6	2	3	2750	2	2		2	38	2
B0056	36	75.5			9	1	1	2	2	2	2	1	6	2	0	950	1	2		2	33	2
B0057	38				25.3521	1	1	2	1	2	2	2	9	2	2			2		2	39	2
B0058	28	82.7	1	198		2	1	3	2	2	2	2	7	2	3	2710	2	2		2	40	2
B0059	31	50.9	1	66	11.6708	1	1	1	2	2	2	2	7	2	3	2700	2	2		2	40	2
B0060	40					2	1	1	2	2	2	2	5	2	2	2790	2	2		2	39	2
B0061	25		1	47	13.3768	1	1	2	1	2	2	2	6	2	3	2880	2	2		2	37	2
B0062	27	61.8			41.5566	1	1	1	2	2	2	2	8	2	2	2710	2	2		1	40	2
B0063	24				19.3237	1	1	1	2	2	2	2	5	2	2	3460	2	2		1	40	2
B0064	27	77.3	1	137	11.4223	1	1	1	2	2	2	2	9	2	3	3000	2	2		2	39	2
B0065	39					2	1	2	2	2	2	2	6	2	3	2900	2	2		2	38	2
B0066	28	68.2	2	45	37.3264	1	1	1	2	2	2	2	8	2	2	3070	2	2		2	39	2
B0067	28	60.9			12	1	1	1	2	2	2	2	6	2	3	3500	2	2		2	38	2
B0068	25		2	56		2	1	1	1	2	2	2	6	2	3	3140	2	2		2	36	2
B0069	23					2	1	1	2	2	2	2	8	2	3	2710	2	2		2	40	2
B0070	23		1	92	19.3214	1	1	1	2	2	2	2	5	2	3	3300	2	2		2	36	2
B0071	30	82.7	1	45	19.3192	1	1	2	2	2	2	2	7	2	3	3100	2	2		2	39	2
B0072	36					2	1	2	2	2	2	2	5	2	3	3570	2	2		2	40	2
B0073	36	90.9				2	1	1	2	2	2	2	5	2	3	2600	2	2		2	35	2
B0074	43		2	44	16.3234	1	1	1	2	2	2	2	9	2	3	3090	2	2		3	40	2
B0075	30	102.7				2	1	1	2	2	2	2	8	2	3	3600	2	2		2	38	2
B0076	32				41.3278	1	1	1	2	2	2	2	7	2	3	3200	2	2		2	38	2
B0077	33				7	1	1	1	2	2	2	2	8	2	3	2490	1	2		2	39	2
B0078	36	76.4				2	1	2	2	2	2	2	7	2	3	3120	2	2		2	38	2
B0079	35	106.4				2	1	2	1	2	2	2	4	2	3	2500	2	2			35	2
B0080	31				8.31545	1	1	1	2	2	2	2	8	2	2	2500	2	2		2	38	2
B0081	39					2	1	2	2	2	2	2	5	2				2		2	38	2
B0082	31	77.4			8	1	1	1	2	2	2	2	6	2	3	2900	2	2		2	38	2
B0083	34				7.31524	1	1	1	2	2	2	2	7	2	3	2910	2	2		2	35	2
B0084	36					2	1	1	1	2	2	2	6	2	3	3000	2	2		2	32	2
B0085	27	52.7			9.44922	1	1	2	2	2	2	2	6	2	3	3550	2	2			39	2
B0086	33	71.8			14.2895	1	1	2	2	2	2	2	7	2	3	3910	2	2		2	39	2
B0087	26	55.5			39.3255	1	1	1	2	2	2	2	8	2	2	2190	1	2		2	39	2
B0088	27	56.8	2	94	10.3181	1	1	3	2	2	2	2	8	2	3	3500	2	2		2	41	2
B0089	30	87.3			5.45961	1	1	1	2	2	2	2	7	2				2		2	38	2
B0090	31	61.8			32.3295	1	1	1	2	2	2	2	6	2	3	2800	2	2		2	39	2
B0091	32	65.9	7	47	14.3052	1	1	1	2	2	2	2	7	2	2	2800	2	2		2	39	2
B0092	29					2	1	1	2	2	2	2	7	2	3	2710	2	2		2	38	2
B0093	26	68.2			8.30234	1	1	1	2	2	2	2	5	2	3	3660	2	2		1	36	2
B0094	29					2	1	1	2	2	2	2	6	2	3	3120	2	2		2	36	2
B0095	25		1	105	7.34708	1	1	1	2	2	2	2	7	2	3	3720	2	2		2	40	2
B0096	31	88.2			24.3433	1	1	3	2	2	2	2	7	2	2	2290	1	2		2	38	2
B0097	32					2	1	1	2	2	2	2	7	2	3	3520	2	2		2	37	2
B0098	22		1	132		2	1	1	2	2	2	2	5	2	3	3150	2	2		2	33	2
B0099	28	81.8			29.5565	1	1	1	2	2	2	2	7	2	3	3230	2	2		2	37	2
B0100	32	73.6				2	1	1	2	2	2	2	8	2	2	3400	2	2		2	39	2
B0101	30	76.8			12.34	1	1	2	2	2	2	2	9	2	3	3380	2	2		2	39	2
B0102	31					2	1	1	2	2	2	2	7	2	2	4550	2	2		2	40	2
B0103	31	79.5			13.3147	1	1	2	2	2	2	2	10	2	3	2550	2	2		1	39	2
B0104	32	59.5	1	70		2	1	1	2	2	2	2	6	2	3	3150	2	2		2	39	2
B0105	24	64.1				2	1	1	2	2	2	2	5	2	3	2310	1	2		1	38	2
B0106	24		2	92	9.29841	1	1	1	2	2	2	2	9	2	2	3100	2	2		1	38	1
B0107	34	54.5				2	1	3	1	1	2	2	7	2	0			1	1	2	37	2
B0108	40					2	1	1	2	2	2	2	6	2	3	2650	2	2		2	37	2
B0109	27	62.3			0.787454	1	1	1	2	2	2	2	7	2	3	3450	2	2		1	40	2
B0110	32				10.3916	1	1	2	2	2	2	2	6	2	3	2370	1	2		2	39	2
B0111	31	85.5			5	1	1	1	2	2	2	2	7	2	2	3360	2	2		2	38	2
B0112	29		1	40	40	1	1	1	2	2	2	2	5	2	2	3030	2	2		2	39	2
B0113	28	90.9			36.3263	1	1	1	2	2	2	2	7	2	3	2780	2	2		1	37	2
B0114	36	57.3			22.5102	1	1	3	2	2	2	2	6	2	3	2300	1	2		2	38	2
B0115	37	60			13.2978	1	1	1	2	2	2	2	6	2	3	3810	2	2		3	39	2
B0116	33				13.331	1	1	1	2	2	2	2	4	2	3	2100	1	2		3		2
B0117	33	79.1			11.2991	1	1	1	2	2	2	2	5	2	3	3710	2	2		1	41	2
B0118	35	77.7			6.2905	1	1	1	2	2	2	2	7	2	3	3760	2	2		2	40	2
B0119	33					2	1	1	2	2	2	2	8	2	2	3370	2	2		2	36	1
B0120	37	62.7			24.4782	1	1	3	2	2	2	2	6	2	3	3400	2	2		2	38	1
B0121	36	68.2			6.48392	1	1	1	2	2	2	2	7	2	3	3480	2	2		2	39	2
B0122	40					2	1	1	2	2		2	4	2	2					1	39
B0123	28	81.4			19.3212	1	1	1	2	2	2	2	8	2	3	2900	2	2		2	38	2
B0124	35					2	1	1	2	2	2	2	9	2	3	3760	2	2		2	39	2
B0125	34				17.3697	1	1	1	2	2	2	2	4	2	3	3430	2	2		2	37	2
B0126	32				27.4124	1	1	2	2	2	2	2	9	2	3	2850	2	2		2	40	2
B0127	33	61.4				2	1	1	2	2	2	2	6	2	3	2100	1	2		2	36	2
B0128	24	80				2	1	3	2				5	2						2
B0129	35					2	1	1	2	2	2	2	4	2	3	3900	2	2		2	36	2
B0130	32	60.9				2	1	2	2	2	2	2	7	2	3	3120	2	2		2	39	2
B0131	32				10	1	1	2	2	2	2	2	8	2	3	2310	1	2		2	35	2
B0132	31	74.1			26.6566	1	1	1	2	2	2	2	7	2	3	3540	2	2		2	39	2
B0133	36					2	1	1	2	2	2	2	4	2	3	2450	1	2		2	33	2
B0134	28	68.2	2	324	11.4236	1	1	2	1	2	2	2	5	2	3	4050	2	2		2	37	1
B0135	29	78.6			6.32071	1	1	1	2	2	2	2	5	2	3	3100	2	2		2	38	2
B0136	20	49.1			27.3263	1	1	1	2	2	2	2	6	2	3	2850	2	2		1	39	2
B0137	27				7.31265	1	1	1	2	2	2	2	6	2	3	2140	1	2		2	37	2
B0138	33	63.6				2	1	1	2	2	2	2	8	2				2		2	39	2
B0139	34				14.3241	1	1	1	2	2	2	2	7	2	3	2930	2	2		2	38	2
B0140	27	70.5				2	1	1	2	2	2	2	6	2	3	3900	2	2		2	39	2
B0141	31	82.7	1	50	17	1	1	1	2	2	2	2	5	2	3	3040	2	2		2	37	2
B0142	37				20.2908	1	1	1	2	2	2	2	7	2	3	3620	2	2		2	39	2
B0143	39	74.1				2	1	2	2	2	2	1	5	2	2	1600	1	2		2	32	1
B0144	22					2	1	1	2	2	2	2	4	2	3	3340	2	2		2	37	2
B0145	30	75				2	1	1	2	2	2	2	6	2	3	3200	2	2		1	37	2
B0146	36					2	1	1	2	2	2	2	1	2
B0147	35					2	1	1	2	2	2	2	4	2		1850	1	2		2	33	2
B0148	34	63.6			40	1	1	1	2	2	2	2	9	2				2		1	38	2
B0149	34	65			10.4844	1	1	1	2	2	2	2	6	2	3	2550	2	2		2	38	2
B0150	33	60.9				2	1	1	2	2	2	2	5	2		2340	1	2		2	34	2
B0151	36	60			8.46174	1	1	1	2	2	2	2	5	2	3	3400	2	2		2	36	2
B0152	33	51.8			18.4663	1	1	1	2	2	2	2	8	2	3	2740	2	2		1	39	2
B0153	33	58.2			6.4849	1	1	1	2	2	2	2	7	2	3	2920	2	2		2	39	2
B0154	28	78.2			30.3807	1	1	1	2	2	2	2	7	2	3	2900	2	2		1	39	2
B0155	21	59.14				2	1	1	1	2	2	2	4	2	2	2700	2	2		1	35	2
B0156	28	53.6			11.4194	1	1	2	2	2		2	8	2	3	3030	2	2		2	38	2
B0157	32				8.42934	1	1	1	2	2	2	2	7	2	3	3190	2	2		2	36	2
B0158	32	92.7				2	1	1	2	2	2	2	6	2	3	3400	2	2		2	33	2
B0159	38	59.2				2	1	1	2	2	2	2	40	2	3	3470	2	2		2	40	2
B0160	42	58.2			15	1	1	1	2	2	2	2	9	2	3	2810	2	2		2	39	1
B0161	29	83.2				2	1	1	2	2	2	2	6	2	2	2250	1	2		2	39	2
B0162	31	88.2			17.3307	1	1	3	2	2	2	2	7	2	3	2500	2	2		2	39	1
B0163	23	60.9			6.49525	1	1	3	2	2	2	2	7	2	3	2800	2	2		2	38	2
B0164	37	80.9			9	1	1	1	2	2	2	2	9	2	3	2500	2	2		2	42	2
B0165	38	64.5			8.48416	1	1	1	2	2	2	2	5	2	3	3000	2	2		2	39	2
B0166	34		1	45	13.5513	1	1	1	2	2	2	2	9	2	3	3200	2	2		2	40	2
B0167	32	77.3				2	1	2	2	2	2	2	7	2	3	3110	2	2		2	39	2
B0168	34	71.8			18.3534	1	1	1	2	2	2	2	6	2	3	2650	2	2		2	37	2
B0169	28	75				2	1	1	2				3	2						1
B0170	25	69.1			15.3308	1	1	1	2	2	2	2	5	2	3	2900	2	2		1	40	2
B0171	35	77.7			16.6533	1	1	2	2	2	2	2	6	2	3	3510	2	2		2	36	2
B0172	25	45.9	2	90	35.5565	1	1	1	2	2	2	2	7	2	3	2990	2	2		2	38	2
B0173	23				8	1	1	1	1	2	2	2	7	2	3			2		2	34	2
B0174	33					2	1	2	1	2	2	2	4	2	3	3220	2	1	0	2	37	2
B0175	28	54.5			6.5088	1	1	3	2	2	2	2	5	2	3	3990	2	2		2	38	2
B0176	34				14	1	1	2	2	2	2	2	8	1	3	2920	2	2		1	39	2
B0177	43	71.8				2	1	1	2	2	2	2	8	2	3	3400	2	2		2	39	2
B0178	26		1	175	11.3279	1	1	1	2	2	2	2	5	2	3	2500	2	2		1	38	2
B0179	25					2	1	3	2	2	2	2	8	2						2	39	2
B0180	33	65.5	2	8	8.29491	1	1	1	2	2	2	2	7	2	3	3770	2	2		3	39	2
B0181	32					2	1	1	1	2	2	2	5	2						2	35	2
B0182	28	70			24.39	1	1	1	2	2	2	2	6	2				2		2	34	2
B0183	23	66.4	1	155		2	1	1	2	2	2	2	8	2	3	3550	2	2		2	39	2
B0184	26	67.3			16.1918	1	1	2	2	2	2	2	6	2	2	3090	2	2		2	37	2
B0185	37				12.2846	1	1	1	2	2	2	2	9	2	2	3070	2	2		2	41	2
B0186	35				7.40968	1	1	1	2	2	2	2	9	2	2	3270	2	2		1	40	2
B0187	33				9.33045	1	1	1	2	2	2	2	9	2	3			2		2	39	2
B0188	40	60.9			9.51023	1	1	2	2	2	2	2	7	2	3	2990	2	2		3	40	2
B0189	33				8.55714	1	1	1	2	2	2	2	8	2	2	3450	2	2		2	37	2
B0190	25	52			7.36235	1	1	1	2	2	2	1	3	2	3	3210	2	2			39	2
B0191	33	58.2				2	1	3	2	2	2	2	4	2	3	3160	2	2		2		2
B0192	35				8.29625	1	1	1	2	2	2	2	5	2	3	3420	2	2		2	37	2
B0193	29	58.2				2	1	1	2	2	2	2	5	2	2	2160	1	2		2	35	2
B0194	32	196	1	18	13.2941	1	1	1	2	2	2	2	7	2	3	3670	2	2		2	39	2
B0195	31	69.5			27	1	1	1	2	2	2	2	7	2	2	2660	2	2		2	40	2
B0196	25				22.3197	1	1	1	2	2	2	2	5	2	3	2580	2	2		2	38	1
B0197	15	48.2			8.30369	1	1	1	2	2	2	2	6	2	3	2910	2	2		1	41	2
B0198	35	59.1			6.33038	1	1	1	2	2	2	2	9	2	3	3100	2	2		1	39	2
B0199	27				8.36709	1	1	1	2	2	2	2	7	2	3	3400	2	2		2	39	2
B0200	19	69.1			7.32153	1	1	3	2	2	2	2	5	2	3	2700	2	2		2	39	2
B0201	31					2	1	2	2	2	2	2	8	2	3	2920	2	2		2	38	2
B0202	27				13.6757	1	1	1	2	2	2	2	7	2	3	3150	2	2		1	39	2
B0203	30	63.6			9.52661	1	1	1	1	2	2	2	9	2		2660	2	2		1	40	2
B0204	30					2	1	1	2	2	2	2	5	2	3	3890	2	2		2	39	2
B0205	23				16.371	1	1	1	2	2	2	2	5	2	2	1700	1	2		1		2
B0206	31					2	1	1	2	2	2	2	5	2		1500	1	2		2	40	2
B0207	26	59.1				2	1	1	2	2	2	2	5	2	3	2600	2	2		1	39	2
B0208	25	55.5				2	1	1	1	2	2	2	2	2		3000	2	2		2		2
B0209	40	52.7			8.33119	1	1	2	1	1	2	2	9	2	3	3130	2	2		2	40	2
B0210	43		1	198		2	1	1	2				3	2						3
B0211	25	45.5	2	53		2	1	1	2	2	2	2	5	2	3	3310	2	2		1	39	2
B0212	22		2	0	7.58481	1	1	1	2	2	2	2	5	2	3	3450	2	2		1	38	2
B0213	29	57.3				2	1	1	2	2	2	2	10	2	2	3000	2	2		2	40	2
B0214	32				21.6548	1	1	1	2	2	2	2	8	2	3	3450	2	2		2	40	2
B0215	30				22	1	1	1	2	2	2	2	8	2	3	4050	2	2		2	39	2
B0216	30	63.6			18.5044	1	1	1	2	2	2	2	6	2	3	2640	2	2		2		1
B0217	28	55				2	1	2	1	2	2	2	6	2	2	2180	1	2		1	36	2
B0218	23		1	64	7.31262	1	1	1	2	2	2	2	7	2	3	2950	2	2		2	39	2
B0219	33	44.5	1	-233	4	1	1	1	2	2	2	2	8	2				2		2	39	2
B0220	29	83.6	8	126	8.47646	1	1	1	2	2	2	2	7	2		3480	2	2		2	39	2
B0221	40	66.4			31.5016	1	1	3					5	2						2	32
B0222	31				19.5502	1	1	1	2	2	2	2	6	2	3	2960	2	2		2	38	2
B0223	33	81.4				2	1	1	2	2	2	2	7	2	3	2900	2	2		3	39	2
B0224	25	68.2			10	1	1	3	2	2	2	2	7	2	3	3100	2	2		2	41	2
B0225	32	62.7			7.3781	1	1	1	2	2	2	2	8	2	3	2950	2	2		2	39	2
B0226	32	70			9.31958	1	1	1	2	2	2	2	10	2	3	2500	2	2		2	40	2
B0227	24					2	1	1	2	2	2	2	2	2	3	3050	2	2		2	31	2
B0228	20	60.9			8.47988	1	1	2	2	2	2	2	6	2	2	2450	1	2		1	37	2
B0229	32	81.8			8.32941	1	1	2	1	2	2	2	6	2	3	3000	2	2		2	36	2
B0230	31				18.338	1	1	2	2	2	2	2	5	2	2	1510	1	2		2	36	2
B0231	36	83.6			11.5387	1	1	2	2	2	2	1	9	2	3	2890	2	2		2	41	2
B0232	41	63.6	2	43		2	1	1	2	2	2	2	6	2	3	3500	2	2		3	38	2
B0233	39				23.3406	1	1	1	2	2	2	2	4	2	3	2470	1	2		2		2
B0234	32	63.6			2	1	1	1	2	2	2	2	7	2	3	3000	2	2		2	41	2
B0235	34	61.4			41.4126	1	1	1	2	2	2	2	8	2	3	3390	2	2		2	38	2
B0236	25					2	1	2	2	2	2	2	5	2	1	2650	2	2		2	37	1
B0237	28	76.4			11.5481	1	1	2	2	2	2	2	7	2	3	3490	2	2		2	37	2
B0238	30	63.6				2	1	1	2	2	2	2	7	2				2		2	38	2
B0239	24	70				2	1	2	1	2	2	2	7	2	3	1960	1	2		1	36	2
B0240	28	65.9			8	1	1	1	2	2	2	2	8	2	2	3100	2	2		2	40	2
B0241	26				16.3623	1	1	1	2	2	2	2	5	2	2			2		1	38	2
B0242	29				7.3789	1	1	2	2	2	2	2	4	2	3	2030	1	2		2	39	2
B0243	33	78.2			5.37896	1	1	2	2	2	2	2	10	2	3	3700	2	2		1	40	2
B0244	32	70			8.33172	1	1	3	2	2	2	2	7	2							38	2
B0245	35					2	1	1	2	2	2	2	2	2	3	3320	2	2		2		2
B0246	27		8	77		2	1	1	2	2	2	2	6	2	3	3550	2	2		2	37	2
B0247	34					2	1	1	2	2	2	2	7	2	3	2960	2	2		2	42	2
B0248	36					2	1	1	2	2	2	2	6	2	3	3470	2	2		2	39	2
B0249	36				4.53892	1	1	1					6	2						2	39	2
B0250	38	60			0.913183	1	1	1	2	2	2	2	7	2	3	3150	2	2		2	38	2
B0251	32	60.9			16.3195	1	1	1	2	2	2	2	5	2	3	2900	2	2		2	38	2
B0252	34	56.4	1	246	13.3901	1	1	2	2	2	2	2	8	2	3	2550	2	2		2	39	2
B0253	26	61.8				2	1	2	2	2	2	2	6	2				2		2	35	2
B0254	26	80				2	1	1	2	2	2	2	6	2	3	2150	1	2		1	36	2
B0255	24		1	54	13.3997	1	1	1	2	2	2	2	5	2	2	3240	2	2		1	39	2
B0256	34					2	1	1	2	2	2	2	8	2	3	3830	2	2		1	38	2
B0257	30					2	1	1	2	2	2	2	5	2	3	3170	2	2		2	37	2
B0258	41				24.338	1	1	1	1	2	2	2	5	2	2	3180	2	2		3	38	2
B0259	22		2	5	5.45925	1	1	1	2	2	2	2	5	2	3	3270	2	2		2	33	2
B0260	27	65.9	1	58		2	1	1	2	2	2	2	5	2	3	2530	2	2		2	36	2
B0261	31	48.2			22.3779	1	1	2	2	2	2	2	7	2	3	3050	2	2		2	38	2
B0262	19					2	1	1	2	2	2	2	3	2	2	1540	1	2		1	33	2
B0263	35					2	1	1	2	2	2	2	1	2	3					1	40	2
B0264	20	70.5			33.3763	1	1	2	2	2	2	2	6	2						2	39	2
B0265	27	50	2	21	7.51082	1	1	1	2	2	2	2	10	2	2	3300	2	2		1	41	2
B0266	20	87.3			12.4408	1	1	2	1	2	2	2	7	2	2			2		2	38	2
B0267	36				17.435	1	1	1	2	2	2	2	9	2	3	3520	2	2		2	36	1
B0268	26				13.682	1	1	2	2	2	2	2	8	2	3	3520	2	2		2	38	2
B0269	27					2	1	1	2	2	2	2	4	2	3	2520	2	2		2		2
B0270	34	170	1	46	10.4505	1	1	1	2	2	2	2	8	2	3	3000	2	2		2	38	2
B0271	27	48.2	1	51		2	1	1	2	2	2	2	6	2	2	3250	2	2		1	38	2
B0272	30	66.8			7.45997	1	1	1	2			2	3	2	2	1320	1	2		2	30	2
B0273	37	68.6			8.28713	1	1	2	2	2	2	2	5	2	2	3150	2	2		2	38	2
B0274	24					2	1	1	2	2	2	2	7	2	2	3420	2	2		1	38	2
B0275	22		1	66		2	1	2		2	2	2	5	2	3	2550	2	2		2	38	2
B0275															3	2410	1	2			38	2
B0276	39	51.4			13	1	1	1	2	2	2	2	8	2	3	2960	2	2		2	38	2
B0277	30	74.1	1	70		2	1	1	2	2	2	2	7	2	3	2600	2	2		2	39	2
B0278	27	75				2	1	1	2	2	2	2	5	2	3	3240	2	2		2	35	2
B0279	24	68.2			8.47205	1	1	1	2	2	2	2	8	2	3	3300	2	2		1	37	2
B0280	20	46.4			10.4332	1	1	3	2	2	2	2	4	2	3	2600	2	2		1	35	2
B0281	33				24.3273	1	1	1	2	2	2	2	7	2	3	2700	2	2		1	40	2
B0282	31					2	1	3					4	2						2
B0283	23		1	82	40.4036	1	1	1	2	2	2	2	8	2	3	2890	2	2		2	38	2
B0284	28	83.6	1	179		2	1	2	1	2	2	2	7	2	3	3520	2	2		1	37	2
B0285	22	51.4			31.4125	1	1	1	2	2	2	2	10	2	3	3390	2	2		2	40	2
B0286	24	60.5	1	84		2	1	1	2	2	2	2	7	2	2	2800	2	2		1	38	2
B0287	23	180			8.28777	1	1	1	2	2	2	2	6	2	3	3630	2	2		2	37	2
B0288	35				37.3461	1	1	2	2	2	2	2	6	2	3			2		2	35	2
B0289	24	58.2				2	1	1	2	2	2	2	5	2	3	3110	2	2		1	38	2
B0290	22					2	1	3					5	2						1	35
B0291	30	96.4			13.292	1	1	1	2	2	2	2	7	2	3	2480	1	2		2	39	2
B0292	28				10	1	1	1	2	2	2	2	6	2		3160	2	2		2	38	2
B0293	29					2	1	2	1	2	2	2	7	2	3	2100	1	2		2	39	2
B0294	29	73.2	1	56		2	1	1	2	2		2	6	2	3	3130	2	2		1	38	2
B0295	31	86.4			37.3254	1	1	2	1		2	2	7	2	3	3520	2	2		2	39	2
B0296	30				15	1	1	2	2	2	2	2	8	2	3	3000	2	2		2	40	2
B0297	25				12.2836	1	1	1	2	2	2	2	8	2	3	3580	2	2		1	38	2
B0298	28	67.3			13.3197	1	1	1	2	2	2	2	9	2	2	3000	2	2		2	40	2
B0299	27					2	1	1	2	2	2	2	6	2	3	3110	2	2		2	39	2
B0300	30				9	1	1	1	2	2	2	2	4	2	3	3280	2	2		2	37	2
B0301	31					2	1	1	2	2	2	2	1	2	2	2900	2	2		2		2
B0302	28	180	1	94	19.3921	1	1	1	2	2	2	2	7	2	3	2920	2	2		2	39	2
B0303	41					2	1	1	2	2	2	2	5	2	3	2570	2	2		1		2
B0304	30		2	15	15.4846	1	1	1	2	2	2	2	7	2	3	3250	2	2		2	40	2
B0305	24	58.2			17.4357	1	1	1	2	2	2	2	10	2	3	3360	2	2		1	39	2
B0306	25					2	1	1	2	2	2	2	7	2	3	3560	2	2		2	35	2
B0307	26	59.5	2	57	16.3715	1	1	2	1	2	2	2	8	2	3	2800	2	2		2	39	2
B0308	31					2	1	1	2	2	2	2	8	2	3	2890	2	2		2	36	2
B0309	39					2	1	1	2	2	2	2	4	2	2	1110	1	2		1	38	2
B0310	23	61.4	1	225	9.35049	1	1	1	2	2	2	2	9	2	3	3270	2	2		1	39	2
B0311	42				17.3692	1	1	2	2	2	2	2	7	2	3	2690	2	2		2	39	1
B0312	31				0.471713	1	1	1	2			2	5	2		1370	1	2		2	37	2
B0313	41	67.3			8.4966	1	1	1	2	2	2	2	7	2	3	2900	2	2		1	36	2
B0314	21					2	1	2	1	2	2	2	4	2	2	1520	1	2		1		1
B0315	36				30.5233	1	1	2	2	2	2	2	6	2	3	3370	2	2		2	39	2
B0316	40	76.4			16.4491	1	1	2	2	2	2	2	7	2	2	3580	2	2		2	39	2
B0317	26	58.2	1	171	17.4672	1	1	1	2	2	2	1	5	2	3	2700	2	2		2	40	2
B0318	21	48.2			21.4358	1	1	3	2	2	2	2	7	2	3	2800	2	2		2	39	2
B0319	39		1	65		2	1	1	2	2	2	2	5	2	2	1630	1	2		2	32	2
B0320	21	68.2	1	127		2	1	2	1	2	2	2	4	2	3	2490	1	2		1	36	2
B0321	29	63.6	1	58	14.3179	1	1	1	2	2	2	2	8	2	3	2940	2	2		2	39	2
B0322	22	63.6			4.32146	1	1	2	1	2	2	2	8	2	2	3070	2	1	2	1	39	1
B0323	22				6.2877	1	1	1	2	2	2	2	3	2		2870	2	2		2		2
B0324	23	51.4			19.4116	1	1	1					5	2						1	39
B0325	30	78.6				2	1	1	2	2	2	2	7	2	2	3100	2	2		1	39	2
B0326	27	70			23.3143	1	1	1	2	2	2	2	6	2	3	3680	2	2		2	37	2
B0327	35	55.5			20.3207	1	1	1	2	2	2	2	8	2	3	3000	2	2		2	38	2
B0328	26	204				2	1	1	2	2	2	2	9	1	3	3400	2	2		1	41	2
B0329	37				17	1	1	1	2	2	2	2	4	2	3	3230	2			2	38	2
B0330	31		2	48		2	1	1	2	2	2	2	4	2	3	2500	2	2		1	33	2
B0331	31	37.7				2	1	1	2	2	2		5	2	3	2140	1	2		2		2
B0332	31	70.9				2	1	2	2	2	2	2	4	2	3	3480	2	2		2	34	2
B0333	35					2	1	1	2	2	2	2	5	2	3	2670	2	2		2	41	2
B0334	25	56.8				2	1	1	2	2	2	2	5	2	2	2850	2	2		1	37	2
B0335	24	75.9			25	1	1	1	2	2	2	2	6	2	3	3040	2	2		2	39	2
B0336	19		1	38	8.53897	1	1	1	2	2	2	2	7	2	3	3100	2	2		1	37	2
B0337	31				16.3046	1	1	1	1	2	2	2	4	2	3	1500	1	2		2	39	2
B0338	28	55.9				2	1	1	2	2	2	2	2	2	3	3220	2	2		2		2
B0339	29	72.7			9	1	1	1	2	2	2	2	5	2	3	2790	2	2		1	38	2
B0340	30					2	1	1	2	2	2	2	7	2	3	2650	2	2		2	37	2
B0341	39	59.1			11.4487	1	1	2	1	2	2	2	5	2	2	1660	1	1	4	2	39	1
B0342	25					2	1	1	2	2	2	2	2	2	2	1160	1	2		2	39	1
B0343	32	66.4			19.3194	1	1	1	2	2	2	2	5	2							38	2
B0344	22					2	1	1	2	2	2	2	5	2	2	2970	2	2		1	40	2
B0345	33		2	4	11.463	1	1	1	1	2	2	2	4	2	3	2650	2	2		2		2
B0346	20	65.9	1	61		2	1	2	2	2	2	2	6	2	3	1800	1	2		1	36	2
B0347	18					2	1	1				2	0	2						2
B0348	33	50			12.4798	1	1	1	2	2	2	2	7	2	2	2870	2	2		2	42	2
B0349	33		2	21		2	1	2	2	2	2	2	5	2	2	3310	2	2		2	39	2
B0350	29				32.4884	1	1	1	2	2	2	2	6	2	3	2220	1	2		1	37	2
B0351	19	70.9	1	134		2	1	1	2	2	2	2	9	2	2	3280	2	2		2	41	2
B0352	35	69.1	1	106		2	1	1	2	2	2	2	6	2	3	2680	2	2		2	40	2
B0353	26					2	1	1	2	2	2	2	5	2	3	3360	2	2		2	33	2
B0354	25					2	1	1	2	2		2	4	2	2	2550	2	2		2	44	2
B0355	21				1.41718	1	1	1	2	2	2	2	2	2	3	3100	2	2		1	37	2
B0356	33					2	1	1	2	2	2	2	11	2	3	3600	2	2		1	40	2
B0357	26	82.3			26.5565	1	1	1	2	2	2	2	7	2	3	3290	2	2		1	39	2
B0358	44				9.34904	1	1	1	2	2	2	2	8	2	3	2990	2	2		2	38	2
B0359	44	71.8			21.4704	1	1	1	2	2	2	2	8	2	3	3560	2	2		2	40	2
B0360	20		1	60	19.3264	1	1	1	2	2	2	2	4	2	2	3260	2	2		1	36	2
B0361	28		1	48		2	1	1	2	2	2	2	8	2	3	2920	2	2		2	36	2
B0362	25	53.6				2	1	1	2	2	2	2	10	2	3	3400	2	2		2	40	2
B0363	35	59.1				2	1	1	2	2	2	2	6	2	3	3290	2	2		2	39	2
B0364	23				8	1	1	1	2	2	2	2	5	2	3	3070	2	2		1	35	2
B0365	25					2	1	1	2	2	2	2	7	2	3	3330	2	2		1	38	2
B0366	27	158				2	1	1	2	2	2	2	5	2	3	3650	2	2		1	39	2
B0367	26					2	1	1	2	2	2	2	7	2						1	38	2
B0368	25					2	1	1	2	2	2	2	3	2	2	2500	2	2		2	40	2
B0369	27					2	1	1	2	2	2	2	7	2	2	3500	2	2		1	38	2
B0370	34				6.3365	1	1	1	2	2	2	2	6	2	3	3290	2	2		1	39	2
B0371	31					2	1	1	2	2	2	2	5	2						2	33
B0372	21		1	68		2	1	1	2	2	2	2	5	2	3	3290	2	2		2	38	2
B0373	27					2	1	1	2	2	2	2	5	2	3	2600	2	2		2	31	2
B0374	33				13.4037	1	1	2	1	1	2	2	5	2	2	1290	1	2		2	35	2
B0375	34				10.3344	1	1	2	2	2	2	2	9	2	2	3430	2	2		1	39	2
B0376	21	54.1				2	1	1	2	2	2	2	8	2	3	3200	2	2		2	39	2
B0377	25				36.3268	1	1	1	2	2	2	2	6	2	2	2700	2	2		1	38	2
B0378	25		1	229		2	1	1	2	2	2	2	10	2				2		2	40	2
B0379	24	74.5				2	1	1	2	2	2	2	3	2				2		1	30	2
B0380	35	60			29.5627	1	1	2	2	2	2	1	9	2	2	3230	2	2		2	39	1
B0381	32	77.3				2	1	2	1	2	2	2	6	2	3	2940	2	2		2	37	1
B0382	26	90.9			10	1	1	1	2	2	2	2	7	2	3	3500	2	2		2	41	2
B0383	26	47.7			25.3201	1	1	1	2	2	2	2	8	2	3	3200	2	2		1	37	2
B0384	42					2	1	1	2	2	2	2	5	2	3	2980	2	2		2	37	2
B0385	20					2	1	1	2	2	2	2	6	2				2		1	37	2
B0386	25				23.2981	1	1	1	2	2	2	2	5	2	3	2930	2	2		2	39	2
B0387	20				6	1	1	1	2	2	2	2	9	2	3	3250	2	2		2	38	2
B0388	31	81.8				2	1	2	2	2	2	2	7	2	3	3020	2	2		1	38	2
B0389	24				19.3472	1	1	1	2	2	2	2	4	2	3	3160	2	2		2		2
B0390	25	59.1	1	179	38.3141	1	1	1	2	2	2	2	7	2	2	3310	2	2		1	38	2
B0391	33	53.2				2	1	2	1	2	2	2	7	2	2	1960	1	2		1	35	2
B0392	19	77.3			26.3137	1	1	2	2	2	2	2	7	2	3	4320	2	2		1	38	2
B0393	30	87.3				2	1	1	2	2	2	2	8	2				2		1	39	1
B0394	27					2	1	1	2	2	2	2	6	2	3	3600	2	2		2	38	2
B0395	34					2	1	2	2	2	2	2	6	2				2		2	38	2
B0396	44					2	1	1	2	2	2	2	8	2				2		1	38	2
B0397	24	61.8			13.5617	1	1	1	2	2	2	2	8	2	3	3010	2	2		2	40	2
B0398	31	82.7			1.50903	1	1	2	2	2	2	2	7	2	3	3520	2	2		2	39	2
B0399	20		1	228		2	1	1	2	2	2	2	8	2	3	2800	2	2		1	40	2
B0400	22	54.5				2	1	1	2	2	2	2	7	2	3	3270	2	2		1	39	2
B0401	23					2	1	1	1	2	2	2	4	2				2		2	36	2
B0402	31					2	1	1	2	2	2	2	7	2	2	3550	2	2		1	39	2
B0403	32	61.8				2	1	1	2	2	2	2	9	2	3	2820	2	2		2	38	2
B0404	21	62.3	1	25	9.47458	1	1	1	2	2	2	2	6	2	3	2270	1	2		1	39	2
B0405	19		1	66	7.44828	1	1	1	2	2	2	2	8	2	2	2850	2	2		1	39	2
B0406	36	114.1			7.45356	1	1	1				2	6	2	3	3430	2			2	39	2
B0407	34					2	1	1	2	2	2	2	4	2						2	30	2
B0408	29	70			14.4672	1	1	1	2	2	2	2	8	2	0	2100	1	1		2		2
B0409	31	63.6				2	1	1	2	1	2	2	8	2	0	4500	2	1		2	36	2
B0410	31	62.7				2	1	1	2	2	2	2	8	2	2	2130	1	2		2	35	2
B0411	24	76.8				2	1	1	2	2	2	2	7	2	3	3650	2	2		1	39	2
B0412	23				9.6634	1	1	1	2	2	2	2	7	2	3	3380	2	2		2	39	2
B0413	21		1	35		2	1	1	2	2	2	2	5	2	3	2880	2	2		2	24	2
B0414	24	54.5			12.3193	1	1	1	2	2	2	2	8	2	3	2100	1	2		2	39	2
B0415	22					2	1	1	2	2	2	2	5	2						1	36	2
B0416	25	57.3				2	1	1	2	2	2	2	4	2						1	36	2
B0417	22	72.7				2	1	1	2	2	2	2	6	2	3	2890	2	2		1	35	2
B0418	20					2	1	1	2	2	2	2	5	2	3	3290	2	2		1	34	2
B0419	20	61.8	2	30		2	1	1	2	2	2	2	6	2						1	33	2
B0420	30	75.9			20.2959	1	1	1	2	2	2	2	7	2	3	2910	2	2		2	38	2
B0421	17	66.4				2	1	1	2	2	2	2	5	2	3	2780	2	2		1	36	2
B0422	24					2	1	2	2	2	2	2	4	2	3	3250	2	2		2	35	2
B0423	34	73.6			8	1	1	1	2	2	2	2	8	2	3	2880	2	2		2	40	2
B0424	25					2	1	1	2	2	2	2	3	2	3	3030	2	2		2	35	2
B0425	22					2	1	1	2	2	2	2	5	2						1	35
B0426	21	70				2	1	1	2	2	2	2	9	2	3	3250	2	2		1	40	2
B0427	21					2	1	1	2	2	2	2	3	2	2	3160	2	2		1		2
B0428	22					2	1	1	2	2	2	2	7	2	3	2890	2	2		1	38	2
B0429	21					2	1	1	2	2	2	2	4	2	3	2880	2	2		1	35	2
B0430	31	61.8				2	1	3	2	2	2	2	6	2	3	3150	2	2		2	39	2
B0431	19					2	1	1	2	2	2	2	7	2	3	2710	2	2		1	31	2
B0432	20	58.2				2	1	2	2	2	2	1	3	2	3	3550	2	2		2	30	1
B0433	18					2	1	1	2	2	2	2	6	2	2	2750	2	2		1	39	2
B0434	24				9.32475	1	1	1	2	2	2	2	6	2	2	2350	1	2		1	35	2
B0435	29				14	1	1	2	2	2	2	2	8	2	3	3600	2	2		2	40	2
B0436	36					2	1	2	2	2	2	2	5	2	2	3270	2	2		1	38	1
B0437	24					2	1	1	2	2	2	2	6	2	3	2960	2	2		1	39	2
B0438	23		1	74		2	1	1	2	2	2	2	8	2	2	3110	2	2		1	39	2
B0439	32					2	1	1	2	2	2	2	5	2	3	3050	2	2		1	39	2
B0440	28		1	53	25	1	1	1	2	2	2	2	4	2	3	2930	2	2		2	36	2
B0441	17		2	11		2	1	1	2	2	2	2	6	2	3	2610	2	2		1	37	2
B0442	39		2	26		2	1	1					4	2						3	34
B0443	19					2	1	2	2	2	2	2	6	2	3	2550	2	2		1	40	2
B0444	29					2	1	1	2	2	2	2	4	2	2	2800	2	2		1	39	2
B0445	25					2	1	1	2	2	2	2	8	2	3	3100	2	2		2	39	2
B0446	39					2	1	1	2	2	2	2	4	2	3	3180	2	2		2	31	2
B0447	19					2	1	2	1	2	2	2	4	2	3	2690	2	2		1	37	2
B0448	24					2	1	1	2	2	2	2	6	2	3	2790	2	2		1	36	2
B0449	23					2	1	1					2	2						2
B0450	26				13.3269	1	1	1	2	2	2	2	6	2	3	3110	2	2		2	39	2
B0451	36					2	1	2	2	2	2	2	5	2	3	2210	1	2		2	36	2
B0452	23					2	1	3					4	2						1	34
B0453	25		4	31		2	1	1					5	2						2	35	2
B0454	20					2	1	1					2	2						1	30
B0455	28				21.3485	1	1	1	2	2	2	2	5	2	2	2670	2	2		1	35	2
B0456	30	59.1				2	1	1	2	2	2	2	8	2	2	2700	2	2		2	38	2
B0456															2	2700	2	2			38	2
B0457	25				28.6645	1	1	1	2	2	2	2	9	2	3	2890	2	2		1	39	2
B0458	24					2	1	1	2	2	2	2	8	2	3	3600	2	2		2	39	2
B0459	23					2	1	1	2	2	2	2	2	2	2	2330	1	2				2
B0460	18		2	37	17	1	1	1	2	2	2	2	6	2	3	2970	2	2		2	37	2
B0461	17					2	1	1	2	2	2	2	5	2	3	2300	1	2		1	35	2
B0462	28					2	1	1	2	2	2	2	4	2	3	3180	2	2		2	38	2
B0463	20					2	1	1	2	2	2	2	6	2	3	3470	2	2		2	36	2
B0464	20					2	1	1	2	2	2	2	4	2	3	3360	2	2		1	33	2
B0465	31	72.7				2	1	2					7	2		1720	1	2		1	41	2
B0466	22		2	226		2	1	1	2	2	2	2	10	2	3	3290	2	2		1	39	2
B0467	42					2	1	2	2	2	2	2	7	2	1	2060	1	2		3	39	1
B0468	33	160				2	1	1	2	2	2	2	9	2	3	3350	2	2		2	39	2
B0469	42	90.5				2	1	3	2	2	2	2	5	2	3	3540	2	2		2	38	2
B0470	33				29.6612	1	1	1	2	2	2	1	7	2	3	3550	2	2		2	38	2
B0471	28	64.5				2	1	1	2	2	2	2	7	2	3	2760	2	2		1	38	2
B0472	29	59.1			19.4016	1	1	1	2	2	2	2	4	2	3	3560	2	2		2	36	2
B0473	23	58.2				2	1	2					5	2	3	1670	1	2		2	35	2
B0474	30	65.9				2	1	1	2	2	2	2	6	2	3	2750	2	2		1	38	2
B0475	24	52.7				2	1	1	2	2	2	2	7	2	2	2800	2	2		1	38	2
B0476	32				15.5212	1	1	2	1	2	2	2	4	2	1	2760	2	2		2	36	1
B0477	29				29.4695	1	1	1	2	2	2	2	4	2	3	3820	2	2		2	30	1
B0478	23	60				2	1	1	2	2	2	2	7	2	3	3640	2	2		1	38	2
B0479	24	50.2				2	1	2	1	2	2	2	4	2	3	2680	2	2		1	37	2
B0480	26	47.3			17.3125	1	1	1	2	2	2	2	5	2	3	3200	2	2		2	37	2
B0481	38				6.29657	1	1	1	2	2	2	2	3	2	3	3150	2	2		2	39	2
B0482	20	70.5				2	1	1	2	2	2	2	7	2	3	2280	1	2		1	39	2
B0483	13				14.44	1	1	1	1	2	2	2	3	1	2	1720	1	2		1	36	2
B0484	24	47.3				2	1	2	2	2	2	2	6	2	3	1930	1	2		2	35	2
B0485	37	59.1				2	1	2	2	2	2	2	7	2						2	39	2
B0486	22	55				2	1	1	2	2	2	1	3	2	3	1900	1	2		1	37	1
B0487	19	48.2				2	1	1	2	2	2	2	5	2	3	2580	2	2		1	37	2
B0488	46				8.32358	1	1	1	2	2	2	2	4	2	3	2780	2	2		3	39	2
B0489	35	90.9	1	227		2	1	1	2	2	2	2	6	2	3	3000	2	2		2	38	2
B0490	39	91.8	1	42		2	1	1	2	2	2	2	7	2	2	4400	2	2		2	39	2
B0491	20					2	1	2	2	2	2	2	2	2	2	2250	1	2		1		2
B0492	18	64.5				2	1	1	2	2	2	2	3	2	3	3580	2	2		1	38	2
B0493	22	68.2	1	72	27.5545	1	1	1	2	2	2	2	6	2	2	3620	2	2		1	38	1
B0494	23					2	1	2	1	2	2	2	4	2	3	2030	1	2		2	37	2
B0494															3	2660	2	2			37	2
B0495	29	56.8				2	1	2	2	2	2	2	10	2	3	3100	2	2		1	41	2
B0496	28	42.3			10.5931	1	1	1	2	2	2	2	8	2	3	2620	2	2		1	40	2
B0497	19				6.33934	1	1	2	2	2	2	2	8	2	3	3300	2	2		1		2
B0498	37	120			7.38942	1	1	1	2	2	2	2	9	2	3	2800	2	2		2	40	2
B0499	29	66.4			18.3231	1	1	1	2	2	2	2	6	2	3	3300	2	2		1	40	2
B0500	30	75				2	1	1	2	2	2	2	6	2				2		1	37	2
B0501	27	69.1			19.35	1	1	1	2	2	2	2	7	2	3	3430	2	2		1	40	2
B0502	22	64.5			8.42959	1	1	1	2	2	2	2	4	2	2	2150	1	2		1	35	2
B0503	35	57.3			29	1	1	1	2	2	2	2	6	2	3	2950	2	2		2	38	2
B0504	26	63.6	1	46	20.3204	1	1	1	2	2	2	2	8	2	2	3300	2	2		2	38	2
B0505	25					2	1	1	2	2	2	2	5	2	2	3900	2	2		2	39	2
B0506	20					2	1	1	2	2	2	2	2	2	3	2920	2	2		1		2
B0507	28	152				2	1	1	2	2	2	2	8	2	3	2890	2	2		2	39	1
B0508	27	52.3	2	26	19.44	1	1	1	2	2	2	2	5	2	3	3100	2	2		1	38	2
B0509	37	180	1	79	37.4699	1	1	1	1	2	2	2	5	2	2	1570	1	2		2	38	1
B0509															3	2410	1	2			38	2
B0510	22	60.9				2	1	1	2	2	2	2	7	2	3	3100	2	2		2	39	2
B0511	29	80.5				2	1	2	1	2	2	2	6	2	2	2310	1	2		1	35	2
B0512	24	54.5				2	1	1	2	2	2	2	5	2	3	2120	1	2		1	36	2
B0513	20	60.9	1	71		2	1	1	2	2	2	2	6	2	3	3410	2	2		2	38	2
B0514	18	70				2	1	1					3	2						1	36
B0515	22	57.3				2	1	1	2	2	2	2	7	2	3	2900	2	2		1	38	2
B0516	19	55				2	1	1	2	2	2	2	7	2	3	2250	1	2		1	40	2
B0517	27	65.9				2	1	2	2	2	2	2	7	2	3	2500	2	2		1	40	1
B0518	23	54.1				2	1	1	2	2	2	2	5	2	3	3050	2	2		1	36	2
B0519	34	70				2	1	1	2	2	2	2	6	2	3	3500	2	2		2	40	2
B0520	30	52.7				2	1	1	2	2	2	2	7	2	2	3300	2	2		1	40	2
B0521	16	62.7				2	1	1	2	2	2	2	6	2	3	3800	2	2		2	39	2
B0522	29					2	1	1	2	2	2	2	2	2						2		2
B0523	34					2	1	1	2	2	2	2	2	2	3	3220	2	2		2	37	2
B0524	29					2	1	1	2	2	2	2	9	2	3	2730	2	2		2	40	2
